# Supplementary material for: Transcription, Alternative Splicing, and Post-Translational Regulation of CaLOXs in the Dynamic Regulation of Jasmonate Levels in Wounded Pepper Leaves
Source: Plants (Basel). 2025 Dec 23;15(1):45. doi: 10.3390/plants15010045 (PMC12787732; doi:10.3390/plants15010045)
Supplement: Supplementary file 1 [file plants-15-00045-s001.zip]

Archive with 2 entries (2 files):
- plants-3979477-supplement fig s1.png
- plants-3979477-Supplemental Tables.xlsx
