# Supplementary material for: Transcription, Alternative Splicing, and Post-Translational Regulation of CaLOXs in the Dynamic Regulation of Jasmonate Levels in Wounded Pepper Leaves
Source: Plants (Basel). 2025 Dec 23;15(1):45. doi: 10.3390/plants15010045 (PMC12787732; doi:10.3390/plants15010045)
Supplement: Supplementary file 1 [file plants-15-00045-s001.zip › plants-3979477-Supplemental Tables.xlsx]

## Sheet: List of Supplemental Tables
Description of Supplemental Tables	S1	Phytohormone statistics
	S2	RNA-Seq read summary
	S3A	Pepper (Capsicum annuum) transcriptomic data (RNA-Seq)
	S3A	Pepper (Capsicum annuum) wound-associated differentially expressed genes (DEGs)
	S4	Biomass loss due to mechanical wounding
	S5	Multiple reaction monitoring mass-to-charge ratios (m/z) for precursor and fragment ions for phytohormone measurements

## Sheet: Suppl Table S1 Phytohormones
Supplemental Table S1. Pepper foliar wound-associated phytohormone statistics. At the four true leaf stage, individual pepper (Capsicum annuum) plants were wounded on the second set of fully unfurled leaf using a hole-punch removing approximately 12% of the leaf, avoiding the midvein. Leaves from nwounded (n = 4) and wounded (n = 4) plants were removed over a time course (5 min to 6 hr) and extra…
	12-oxo-Phytodienoic acid (OPDA)	Jasmonic acid (JA)	7-iso-Jasmonoyl-isoleucine (JA-Ile)	Salicylic acid (SA)	Abscisic acid (ABA)
Time	F(3,15) = 3.355; p = 0.055	F(1,10) = 17.984; p = 0.012	F(3,15) = 13.120; p < 0.001	F(3.15) = 2.041; p = 0.162	F(3,15) = 1.446; p = 0.28

## Sheet: Suppl Table S2 RNA-Seq summary
Supplemental Table S2: RNA-Seq summary. At the four true leaf stage, individual pepper (Capsicum annuum) plants were wounded on the second set of fully unfurled leaf using a hole-punch removing approximately 12% of the leaf, avoiding the midvein. Foliar samples from unwounded (n = 4) and wounded (n = 4) plants were taken 5 min, 30, 60 and 360 min. Transcriptomics was performed by RNA-Seq. This ta…
Samples	Time	Treatment	Total reads	Phred quality score	Percentage reads mapped to the reference genome
WT-U-5-1	5 min	undamaged	119744486	39	89.15
WT-U-5-2	5 min	undamaged	113411834	40	89.04
WT-U-5-3	5 min	undamaged	113569071	40	91.85
WT-U-5-4	5 min	undamaged	98150726	39	92.21
WT-W-5-1	5 min	wounded	98242832	40	89.49
WT-W-5-2	5 min	wounded	102916339	40	90.92
WT-W-5-3	5 min	wounded	92530872	39	93.91
WT-W-5-4	5 min	wounded	97983393	40	93.39
WT-U-30-1	30 min	undamaged	101352547	39	90.96
WT-U-30-2	30 min	undamaged	103764146	39	92.14
WT-U-30-3	30 min	undamaged	87685589	40	90.42
WT-U-30-4	30 min	undamaged	106280649	39	91.06
WT-W-30-1	30 min	wounded	107566393	40	90.37
WT-W-30-2	30 min	wounded	109296260	39	90.81
WT-W-30-3	30 min	wounded	110285741	39	92.77
WT-W-30-4	30 min	wounded	99389542	39	90.46
WT-U-60-1	1 hr	undamaged	100952020	39	91.39
WT-U-60-2	1 hr	undamaged	102168529	39	91.81
WT-U-60-3	1 hr	undamaged	107944465	39	92.85
WT-U-60-4	1 hr	undamaged	103815781	40	90.85
WT-W-60-1	1 hr	wounded	125412369	40	90.42
WT-W-60-2	1 hr	wounded	118448096	40	92.27
WT-W-60-3	1 hr	wounded	105636465	40	93.1
WT-W-60-4	1 hr	wounded	94536638	40	89.25
WT-U-360-1	6 hr	undamaged	105707023	40	90.14
WT-U-360-2	6 hr	undamaged	98910343	40	91.75
WT-U-360-3	6 hr	undamaged	87745581	40	91.8
WT-U-360-4	6 hr	undamaged	95219567	40	92.29
WT-W-360-1	6 hr	wounded	96168882	39	92.39
WT-W-360-2	6 hr	wounded	103968103	40	93.06
WT-W-360-3	6 hr	wounded	87641739	39	94.15
WT-W-360-4	6 hr	wounded	113856912	39	93.82

## Sheet: Suppl Table S3A Gene expression
Supplemental Table S3A: Transcriptomics of wound-induced genes. At the four true leaf stage, pepper (Capsicum annuum) plants were wounded on the second set of fully unfurled leaf using a hole-punch removing approximately 12%. From individual plants, foliar samples were taken 5 min, 30, 60 and 260 min after wounding for damaged and undamaged plants. Transcriptomics was performed by RNA-Seq.
	WT-U-5-1	WT-U-5-2	WT-U-5-3	WT-U-5-4	WT-W-5-1	WT-W-5-2	WT-W-5-3	WT-W-5-4	WT-U-30-1	WT-U-30-2	WT-U-30-3	WT-U-30-4	WT-W-30-1	WT-W-30-2	WT-W-30-3	WT-W-30-4	WT-U-60-1	WT-U-60-2	WT-U-60-3	WT-U-60-4	WT-W-60-1	WT-W-60-2	WT-W-60-3	WT-W-60-4	WT-U-360-1	WT-U-360-2	WT-U-360-3	WT-U-360-4	WT-W-360-1	WT-W-360-2	WT-W-360-3	WT-W-360-4
LOC124896942	324003	523652	659420	892889	366169	954709	648338	901832	379324	941381	430330	1009748	835555	550479	848670	431463	633267	1018676	1189178	941458	712313	921548	1130756	646496	567522	515098	1054527	1248176	490382	737194	185982	663135
LOC107860048	1084526	721210	790251	524251	807313	631345	122204	220681	617467	542472	686873	623298	592458	670986	391730	703859	606296	662714	340859	520024	945066	745615	329013	820837	906361	564431	330396	405249	531814	258048	49570	77384
LOC107858580	1262848	697235	567863	383880	966031	575731	53893	133404	538938	380512	785476	469742	640681	568369	321974	778829	522951	473121	206615	506538	1037717	558426	186555	1038077	1209935	409309	261386	307096	330152	150506	17906	31067
LOC107843313	1276940	384974	533501	429458	755715	571643	75848	147826	267030	503251	1153649	621646	727460	361852	439320	644984	268546	621526	280105	503488	626162	587754	276075	973988	953704	325554	213615	663321	299151	262543	24910	59880
LOC107856341	387287	545160	721886	628561	373453	626246	231871	315476	564286	532004	373172	586672	592545	579730	423151	501332	653725	645658	414361	684320	715841	515345	420145	409374	824712	697434	586839	224517	476794	151354	131365	52800
LOC107878133	725916	827246	391369	273921	653257	419210	50877	101997	655776	301019	435873	332629	816550	632954	188438	623886	576787	333765	111289	658952	855568	304128	91586	540521	446320	230744	198722	216747	210379	78288	24801	20579
LOC107864362	345426	478999	340799	291808	298463	272927	304039	321938	343036	360364	292553	417464	382622	310850	350500	293733	205891	276697	333157	337613	299568	243282	217245	249679	363190	201723	398639	367206	205530	448531	427966	837304
LOC107842990	140489	195234	303917	326357	100375	274125	256971	344852	180382	260857	87570	342674	308271	189568	270010	255384	288913	281367	394682	383176	271704	312882	348935	205902	163651	324806	339062	376325	257178	382752	294000	304978
LOC107842738	586327	547335	258758	222315	541342	224034	54332	87833	377165	147425	343587	179960	470951	374982	121112	472558	309592	191114	101447	311147	623695	204256	101250	541394	502079	184536	158988	101347	135300	55480	27461	24715
LOC107852264	272525	296339	292491	300664	366661	325010	131763	165253	257651	232085	227197	279943	343043	345863	273039	318012	291534	316951	231884	330176	462685	324717	228786	318089	291031	238628	207613	247317	231049	174753	91146	101986
LOC107860643	731699	370407	254638	161700	618728	233784	4739	40590	293783	131398	451221	213634	380441	324318	113148	471463	255953	149224	33490	323378	607478	173344	34525	594822	727074	103295	86698	66422	89323	17500	1339	852
LOC107866797	16193	98476	246987	444290	54868	437698	300043	329563	99785	343820	14009	298387	138179	199487	300289	63796	231639	469770	463922	288385	190387	390564	370780	132521	33563	302235	377518	415996	250150	374828	46292	99960
LOC107845349	462904	547116	156394	104188	463769	171255	23359	38973	390302	114383	307159	156040	515032	367027	89789	452161	274573	121954	40218	353858	570106	120663	33501	420987	276539	81835	105268	98068	97528	44339	12640	20848
LOC107879547	518214	441561	199104	110611	454636	203422	28484	52645	288055	151749	368286	185675	426508	301005	103456	390978	203670	151215	63234	249015	489516	163328	55873	422799	448620	105381	125170	102085	100246	41697	14748	13997
LOC107838850	491896	503886	194434	126845	466402	184333	26324	49188	330662	128107	302086	152243	455578	314481	90499	442229	232739	131262	62716	267409	553189	149181	58806	422104	378191	104225	115607	71315	93953	39907	16286	15590
LOC124894887	400381	265953	321392	200321	305888	258981	44067	93182	226856	203330	243976	241294	246418	249159	194456	268158	231178	253848	135982	205762	378782	279941	127919	323162	369299	219594	133505	140304	204982	93436	13475	24281
LOC107842953	117901	244948	215039	208553	158722	206786	270247	254029	229942	241218	83611	275859	194377	155459	328497	140702	183877	249829	268166	173712	170273	257073	244146	96123	89344	178705	126292	256750	261870	258473	217892	276718
LOC107850333	55799	107466	180129	255584	68838	128002	661862	333207	88305	139476	32680	182796	141747	109264	170275	85192	124026	171664	279739	191448	121123	113730	163855	50178	74285	151969	256049	208190	125144	297179	743610	711725
LOC107855767	625789	561403	73717	51548	489883	91091	8716	19581	377182	62691	369683	72906	473979	338283	36877	443522	252190	65015	22042	282008	537482	67898	15991	455532	222303	36789	59523	26506	42981	11170	3885	4334
LOC107875536	68421	135752	146940	198920	67645	175774	296787	256302	124771	174317	70118	232205	252310	140614	193289	188336	182828	175489	260670	308566	207612	159852	233339	115574	109378	183711	231564	223939	131558	227642	355733	289584
LOC107839912	257097	237057	238551	188455	250856	237370	33661	73370	203211	179456	171534	204152	233652	209232	142030	218555	193835	233186	124679	211778	314638	238897	103645	231900	263403	188480	123498	147564	148408	62594	25053	20730
LOC107859905	218727	227209	189031	167498	257459	243666	65906	78142	203284	171161	133965	153815	201191	261734	145415	198485	248164	280927	188801	194630	270851	243892	162216	255023	89497	175556	141151	183539	156321	147644	12510	25955
LOC107873079	364370	344879	182469	143902	321356	168074	24971	56457	239727	130448	242116	153600	297890	224552	106527	281741	181126	133667	70024	195815	378361	146597	62176	291498	303100	112197	143477	91165	99437	48770	16689	19545
LOC107856476	421754	320528	155818	123236	332682	161640	43498	51348	203913	134504	286304	167273	309776	193194	94320	303295	139338	115658	59325	174513	361886	130831	48833	319211	386174	88652	145914	95430	83068	42480	17161	21153
LOC107860120	155926	175613	187153	219479	191930	202022	79318	114642	154517	167188	132037	216775	236519	183483	175192	169436	168989	215052	150976	236293	264083	195541	144201	191841	203822	140667	177241	163654	128122	119965	37635	52300
LOC107850433	125030	144902	190637	184826	254089	254024	64637	89997	132622	133843	107055	180023	206090	202492	162869	214885	154985	239758	129672	274362	319282	209765	131067	225172	226408	132138	90702	133561	129183	87223	45236	51131
LOC107877699	358751	192165	209351	147995	289423	180653	26655	53259	171014	143510	262255	165754	179974	200218	128050	221872	169590	172333	86506	174252	289590	205227	86245	236168	330239	136456	73366	113516	115257	55698	11228	10749
LOC107859876	241868	184401	179236	171976	244844	185630	47907	73496	146933	146174	228121	178914	228381	191916	133355	222833	156765	172747	100558	209664	300470	185866	98918	247690	310825	126183	135090	116903	112321	65579	24001	24161
LOC107856314	161727	200378	216137	202061	145994	169762	210416	184650	117322	168809	98344	192549	143755	122955	103547	117286	117022	133515	158981	128145	108070	125745	117558	66790	187208	197718	167778	110389	197927	191376	258384	315862
LOC107855327	26953	92868	91409	236696	34468	106982	209744	248298	67571	133111	51026	222744	264508	60904	178474	159346	114163	148094	268199	356260	169514	112342	223586	95141	65137	117442	234474	189824	72145	171357	333372	188732
LOC107863280	197248	191239	184217	170218	175470	173332	68264	92049	165281	153425	147499	172792	188964	177223	148688	163519	170679	183618	132355	180078	238755	213704	129319	173252	201649	158344	144554	132743	139638	100225	39593	51884
LOC107852026	187930	137293	199175	134074	213217	209500	62920	87396	129556	175821	173660	220884	189614	159114	159802	174996	130066	203145	123157	188563	220624	196038	112978	177529	254596	132341	136917	151082	119963	85424	43686	53780
LOC107878908	226611	249834	181010	132670	196606	164513	43764	67473	190602	142342	132840	168909	252177	175846	121668	189896	171270	167479	92052	207854	276466	179763	86600	190319	195720	130857	148138	131467	104240	77662	27928	38675
LOC107866938	38994	90670	225509	221799	65522	179642	258096	196470	104048	156618	24610	116676	66281	135241	133266	62018	153726	204954	278027	107204	98137	217779	202354	46613	51241	258163	169276	104597	192193	179595	223235	219886
LOC107841845	315353	165431	203912	125215	249197	180578	33407	59948	143133	141128	207034	154349	137780	173601	118077	180316	145107	159688	90584	135158	231456	197194	92184	219558	355230	144318	85930	98461	125460	65040	17677	21928
LOC107862252	444365	423786	60949	29510	464650	57169	4260	7896	285874	32518	282309	42955	358999	287589	18220	365418	172855	29473	8215	180297	405397	35437	6686	363509	201659	21706	19035	20144	20758	5080	2479	2226
LOC107850312	72515	145403	79857	111096	71014	92849	278293	244809	98509	152424	77460	180803	288705	99999	152280	155373	68727	56224	132539	181501	143410	40502	61834	118598	137525	68777	254057	96116	75648	146952	322048	393723
LOC107852117	127763	165192	198091	116645	172464	220605	66947	60394	275043	74206	42312	54192	38669	244333	114625	60130	240370	223043	187582	52987	58980	321594	226502	49767	29288	216853	36861	170159	347455	268592	15942	65682
LOC107859634	104533	133712	149412	147525	89500	138752	238894	234419	97001	169913	94445	157710	102678	96119	197661	73519	81767	141541	187643	106913	92700	145554	131771	67360	59279	68140	89977	158644	118656	316583	114952	251073
LOC107858551	233191	186019	164134	115267	266067	170596	21568	41418	163011	125294	169654	134810	124928	200069	98759	187358	170867	162174	73899	135559	236631	167435	78233	247872	209833	128021	56044	78729	99444	35823	10743	12095
LOC107840253	160156	148300	144736	121498	153970	136787	120611	113203	131434	127550	123436	125200	127683	156722	130465	132415	137505	147415	132570	121496	180963	164451	123677	133671	159270	128721	99508	119544	130490	132538	81052	113990
LOC107859535	313466	287833	117713	85351	267244	116070	14919	33004	171941	92648	222040	115483	263455	163517	62885	256081	112132	84823	35916	146713	315792	96007	29403	259798	287382	63052	91576	57550	57147	24028	7525	6984
LOC107859584	70478	141226	183147	168739	81168	159505	84136	148421	146080	174684	34692	179256	104367	126336	146449	95711	146545	152510	183429	106264	116911	156109	150661	67110	110117	203828	138163	151361	189386	172723	32131	75588
LOC107872990	230438	133863	184680	114967	167318	168224	46189	56340	120658	117053	159587	127047	134726	129345	111645	155251	138459	168537	112721	164054	194545	183963	121128	184257	172676	135654	73498	97958	108190	75947	24894	29017
LOC107870368	315530	163674	135439	98411	234121	128285	25737	38936	136606	99197	254506	116506	150085	156174	88821	196990	124226	113747	57328	129605	228199	134307	55932	257100	277491	93820	53048	83050	87111	45069	10884	19356
LOC107878414	111686	95883	159881	136926	136308	156430	110477	86338	116998	89291	91006	97135	106351	178572	110328	129466	182909	162530	130644	164501	215001	178529	129425	130438	106510	135024	81469	75054	114507	83579	88119	79061
LOC107867012	93996	114120	163500	136495	91247	115539	92818	115134	142344	156247	61214	161789	124158	124973	175452	98986	143017	123694	161699	135925	128425	147812	135771	77326	76632	147340	124623	112549	125583	110911	89523	96737
LOC107840421	30821	128866	151857	223088	84585	172487	100795	131041	97475	238594	17188	200668	80194	138990	103990	70674	148233	174618	170489	108198	119464	130790	105312	89068	67008	151474	284562	81041	133789	85908	31384	36414
LOC107874197	81258	69361	28947	55265	58074	115012	111730	208161	38435	50735	36296	97729	93390	28638	143568	68115	27200	48335	111823	74327	102077	47973	85459	102146	84081	25081	211422	152904	208755	403075	207457	453808
LOC107874197	81258	69361	28947	55265	58074	115012	111730	208161	38435	50735	36296	97729	93390	28638	143568	68115	27200	48335	111823	74327	102077	47973	85459	102146	84081	25081	211422	152904	208755	403075	207457	453808
LOC107860359	380667	242115	83837	55285	277453	75549	11316	20788	137687	58784	247822	74471	216569	125276	40032	245029	78274	56400	27971	101188	241561	62549	21803	250048	267115	39447	39398	48366	36475	21847	7195	9908
LOC107858989	221875	246444	104577	79480	220793	104527	12699	25726	136917	82743	131847	81556	212606	145166	54488	174391	90424	73210	30217	130240	256826	84079	25325	189673	189574	54609	66927	48216	52664	18416	9240	9890
LOC107875869	157340	143691	96242	88385	104254	98129	74895	73524	110403	91256	151894	105485	127542	112410	82068	118922	110822	100014	88208	126053	134112	102567	73683	127452	119527	89065	90740	106525	84192	108349	55744	82711
LOC107843200	248706	197982	128456	61553	195174	111510	14830	29173	148321	87201	143514	97753	154290	135304	59932	167123	111838	93850	42087	114137	191021	104959	36230	151830	168719	69350	67305	57952	62156	28647	10013	11106
LOC107878867	230701	235415	113277	73690	192472	104497	8605	24190	157031	81805	138817	92310	184457	133820	49916	176921	117626	80735	31379	132214	225379	81657	25958	170805	182616	67906	54098	42823	51616	13919	6348	4735
LOC107850292	49631	41149	213540	182530	71104	207701	53318	74804	47558	186049	30911	187605	30575	59932	130981	40349	51531	235516	125617	52031	51511	182411	94615	52461	145359	159786	132681	119369	139214	75341	19178	33009
LOC107870592	157482	86620	109113	90136	131233	118663	58768	65779	70564	93692	182927	111032	103683	96871	91387	115747	68316	115438	80256	90650	136811	113091	72759	171493	202784	70540	82382	97901	80936	81660	33735	58205
LOC107859585	157630	111739	128002	110666	147958	118000	26064	45962	91403	95658	135715	118894	122808	113786	80393	124126	95389	116456	62364	108874	175839	122234	58171	151452	208194	83429	77709	70484	73753	40577	14322	16871
LOC107869777	129778	113476	93143	87543	183806	116629	21337	35952	90791	76516	134408	102825	150914	133882	81953	145778	90592	110494	50753	136499	193754	113376	47224	188108	181197	60022	47260	83876	61109	40929	5220	9132
LOC107867882	52393	90819	93616	121077	70877	112744	134687	123658	77192	112281	37948	114486	94760	102444	109104	76093	94714	114954	122098	108198	134793	102130	96688	90618	64809	84954	104986	101733	79876	125612	55699	103714
LOC107851981	86391	173872	81759	52677	94030	117938	32736	89386	178434	114129	40573	94628	96266	161784	56477	111883	129042	26512	78301	99484	108763	101400	92501	59682	96027	174532	62382	72598	167681	58243	102953	80268
LOC107861831	171474	173382	113829	81208	136353	98230	14042	32369	136186	87483	108289	95394	157734	125509	60692	137207	110321	82543	40325	108779	186864	91308	35816	134844	144971	77131	83551	50815	71114	23963	11022	8916
LOC107863778	346994	293372	20560	13396	288921	24451	4198	4601	172697	14811	213634	19338	251503	146840	9545	251149	85261	14782	5298	132151	263696	17344	4375	258073	61433	9432	12893	10686	8646	3916	1869	2574
LOC107852840	90969	86974	54989	127230	51488	67169	100438	123198	63127	71947	92989	105415	141427	58354	69403	111864	73125	66813	105483	138884	120231	65163	70418	91812	100920	72135	108070	84015	49781	83436	133012	93621
LOC107847369	136288	64471	75230	77225	60338	79703	116130	122489	60769	78228	166610	82469	64257	70909	101560	56364	65454	87695	107342	76076	76987	97907	95424	68641	114130	61668	77015	91260	87236	141666	83547	119090
LOC107870073	308164	179277	52643	29770	332708	66469	12215	11608	126529	33809	235214	43426	107596	147752	29970	175947	85129	51843	19754	60427	172807	46704	17537	231807	83254	36205	16039	40014	45893	20748	9365	11940
LOC107876891	158595	66218	124224	79547	84775	99372	78221	72598	68841	76863	181793	67359	36007	76624	82408	87960	67463	102837	92034	39838	66048	120317	86932	100869	122894	89399	71099	86730	88763	105543	43641	72094
LOC107859787	71506	44060	153737	99064	63973	159063	24344	36764	50406	97192	70523	110454	42102	50597	93918	56126	46758	172776	89688	50456	58097	191145	107990	88084	146981	143450	40041	97970	134619	64429	16190	18515
LOC107878881	271794	74521	80392	55219	150886	70698	18215	25534	53900	58168	236577	69632	74186	60822	42137	144012	49079	65036	36563	55808	131509	74935	34542	222860	298040	45357	34928	37194	40296	26830	10669	16309
LOC107840409	110200	97787	89797	76313	63747	67968	76709	82647	108123	82344	80081	75922	97353	88585	71941	73418	95820	67443	82934	92324	91066	64236	70441	65905	72018	81791	81332	73084	69195	98519	86461	125819
LOC107877967	71663	87760	78602	87201	51452	73783	65629	90374	67873	85258	50742	109144	97122	79664	85636	80860	69608	67143	94011	103724	93715	73704	83887	63690	77419	78296	77811	100360	76028	105753	111075	115297
LOC107847729	59310	52843	147261	103364	75501	147713	45897	50356	64011	115175	40084	117366	36127	78434	99179	51700	78627	160688	86099	57969	65291	148850	85817	53503	112920	105321	52263	95978	96830	69233	29287	50533
LOC107840578	78047	77925	133232	99334	90245	115647	37411	49900	78430	99816	49479	124731	64130	82483	102219	71062	81615	134484	75320	89798	94451	125609	73673	69774	109246	84626	48435	87087	74483	54451	17719	29289
LOC107867825	34118	58709	66519	105154	34403	58125	160135	128102	44057	73575	20571	90117	69504	54448	81943	47500	56858	74681	115653	74570	64007	62875	73636	30535	28952	57877	130443	124188	68972	200440	107377	192400
LOC107862334	5871	24962	146946	113781	13225	149906	68917	72962	65750	62032	1007	9404	2567	53934	48082	4716	76895	187888	189972	10174	6355	229422	152354	9277	657	158312	11775	100949	236376	261934	5538	38402
LOC107877989	215535	185210	100862	27945	185146	32800	706	10239	181777	21102	138797	17219	86969	177261	13467	129288	190814	19894	8675	54714	175824	34764	8586	124522	192901	74081	11903	546	56511	662	256	41
LOC107850683	9790	25452	64448	111826	17540	72768	158569	161043	34604	82686	9935	77161	26522	49473	132654	26002	54898	158116	153225	60899	55652	139399	125400	32528	5975	56753	61295	58942	89188	113575	76164	173215
LOC107854537	182381	120876	59268	48022	112841	63386	38182	52243	113488	62260	119330	53278	89314	105280	46782	104751	83915	58984	53386	61186	95877	67904	58978	84914	83683	71988	40633	57397	84529	81271	36018	70670
LOC107842812	121813	91042	87197	77431	124997	85137	24115	33324	79341	66506	90473	74438	91653	94217	66633	98514	82188	87201	52814	95502	140405	95906	56861	109126	121531	67023	48854	55726	57750	38054	12823	14694
LOC107842585	26362	57043	96183	102886	43932	91681	66561	87955	58844	89759	24560	86662	63487	81547	90124	50909	84843	108314	103771	78036	95958	105116	94937	51714	60328	87041	77087	70943	92531	80963	48679	73386
LOC107850343	85240	54777	96138	82594	75581	85693	69973	62914	55793	78961	105696	79497	71256	78535	74755	73822	66309	88358	76153	79402	95276	87925	74949	77297	119753	62378	67372	73569	60276	66302	45445	60067
LOC107878833	50406	61934	84404	80967	40628	73103	106585	102735	65109	88991	41851	104354	58574	66454	114686	46320	51788	87326	98779	59849	56438	90945	86266	34673	39153	59099	75536	106080	78108	94846	77780	98578
LOC107839862	154856	40477	95580	75773	70237	88977	53578	55636	41087	76085	185337	78732	49817	53351	69846	62961	49265	90857	75126	54525	71954	95456	73075	100306	136381	66996	63984	59555	65605	57751	28256	40563
LOC124885412	72999	79681	79046	76055	65512	73501	48440	69167	75202	69084	48137	83079	93159	76538	68937	76594	75463	66289	74639	93245	103846	74210	61637	68985	79793	72777	62627	69389	70276	75368	64752	65784
LOC107873461	44332	96937	96918	78815	55701	63568	43080	54111	86048	72712	70970	74915	109939	98912	65589	97004	106670	65859	57056	113245	128035	49986	52363	64569	133281	77137	96828	22520	58175	21658	31954	21718
LOC107875613	272618	138301	31258	26368	143405	36379	19147	27945	135208	32177	145852	33953	64793	84843	16386	95884	115373	24738	26445	39869	94414	37989	23464	106418	126013	48506	33321	32424	66901	69090	64270	69045
LOC107875373	160800	158069	69530	52396	139848	59210	15930	21930	102335	49908	88576	59084	134681	92036	37619	130811	69982	45744	27623	84619	159953	52478	22247	121210	115047	45459	51000	29924	34071	16095	12026	11274
LOC107852839	198246	224378	63521	31674	158608	45044	3841	15618	150431	57564	137749	38335	62841	125815	24267	91735	120404	25685	25294	39648	83656	43878	32771	99110	111438	56870	22679	30718	93161	23647	13768	17830
LOC107850441	60544	75640	85238	64028	76320	81586	74101	46022	58524	59826	35142	71127	85615	69994	75317	64443	61196	103139	74043	91303	82256	98258	75200	58351	45360	59886	37038	92901	63237	87872	48849	80528
LOC107855690	23343	29933	58884	80138	28848	83048	139040	123770	34119	62760	14375	55108	26276	58636	93257	31497	55137	100335	124225	47405	58676	99390	104385	40060	32380	75823	58915	64739	68737	105448	108719	137017
LOC107865316	89327	96324	66701	54940	70417	57949	53007	49075	79194	52079	58075	59585	62761	65533	46115	77305	79522	60743	49638	70311	70466	61177	34996	54015	69971	63694	44716	69070	82526	116326	107095	126491
LOC107866816	96983	63862	89621	61676	88717	74687	53179	39546	68739	45543	80432	54017	65799	86843	60292	88212	85379	79456	59763	85577	112505	91885	66051	89510	75717	63992	42382	45847	55763	47092	34744	39934
LOC107862595	166602	59993	96482	61444	105165	75493	25759	29146	62973	58279	140271	64332	64169	72579	54186	80909	69607	72988	48439	61772	91954	86696	51830	90466	132998	58585	37048	45440	52792	34737	14318	15910
LOC107876028	65726	51809	78881	97437	60541	87942	80957	106264	42309	90043	41636	89740	40162	51542	82326	48794	37831	87030	96648	43522	56739	93602	93646	44074	69541	62830	98057	38822	66466	59072	43510	71877
LOC107845452	100106	78026	87072	74901	89332	83257	24678	36931	64550	73977	90671	83003	79544	75753	57500	79554	58079	73519	48294	72448	96105	79466	41489	95791	135253	58561	48457	56727	51474	37593	16439	20640
LOC107844032	183861	121193	70589	47395	139644	69652	6011	15200	81305	53860	118694	67633	109895	74862	30400	110626	59252	50305	21307	71389	128115	53269	15833	126574	156018	44477	34675	31492	35247	10873	5181	4532
LOC107871256	15486	27688	157572	122201	28287	152877	56588	43261	59530	68544	1617	40490	3415	42011	58176	6359	53298	170349	146625	4704	5099	219028	149539	2000	19034	204670	23749	32840	156754	49973	6054	10166
LOC107875667	215304	200003	38652	13880	160136	40925	1825	7627	105444	32909	117642	39511	162932	79848	14173	155252	46890	20173	5421	61449	172573	25465	3913	149767	143212	20116	39583	14657	16297	3107	1558	1378
LOC107872840	111801	74298	72993	64782	88946	64401	22344	32123	69602	50750	86334	70348	91412	64185	55749	90790	75278	70919	47341	86700	130263	67079	43696	102610	110060	56265	43560	51676	45414	29168	13798	15758
LOC107847821	58264	92416	57458	47293	46838	56145	42026	46452	82632	80608	34064	63094	84259	91800	56971	64416	95665	54622	55360	97879	106320	62608	63704	57842	36806	69386	73588	59680	74336	62763	52436	68977
LOC107875374	150442	154103	60254	46629	138831	52405	7407	13928	100369	43158	85059	51176	140718	92798	29103	126696	66612	32963	15847	85910	164088	40806	13439	122192	108882	32993	42236	22740	26735	9744	4259	3509
LOC107839702	21159	48093	52509	66092	23143	56720	114692	110938	32835	79869	19362	86171	94100	61069	117157	55203	33283	55605	92363	74014	55962	79235	85797	36221	23765	41039	61800	53007	48483	95638	89825	115421
LOC107840298	58989	38764	79935	75894	52121	89447	70130	50301	43567	57234	74084	52391	39639	75040	60110	51036	73441	94235	81788	60314	72070	105912	87723	66450	63925	83675	48261	62616	62039	62488	39454	46462
LOC107871105	91140	69904	99572	71842	80789	85946	23910	31856	58257	76685	73743	88885	62739	65562	62701	69806	55576	82948	50192	62258	80853	81446	46795	74316	125367	69703	45741	62800	58479	35830	11954	17376
LOC107866881	118907	124181	75875	58296	104781	67266	9462	21748	78552	58232	74292	72719	117182	77115	42547	99264	62494	56655	28399	71692	134446	58789	24584	99672	112143	47293	51636	39651	41449	17715	7289	7341
LOC107858887	17632	29524	42526	57744	25793	33214	149191	94278	41958	45377	12365	41263	92632	59879	126222	57150	55294	52950	86659	126464	104275	51776	72251	46815	7923	34620	27723	39867	30382	61988	129496	201869
LOC107851418	141994	142722	68106	46447	122697	60447	5823	15018	100390	52662	97825	63834	125180	81740	29555	114463	60046	44528	16404	71350	130109	47356	12532	107604	109774	36089	40256	32157	30473	12430	5924	4888
LOC107862768	56224	77521	51461	62194	48674	38265	37780	86594	43443	51953	38905	60040	65718	39505	51347	51355	60028	51990	66731	66354	82537	58659	62373	96973	48806	38490	110581	39664	63315	153403	30450	136876
LOC107851947	213482	184830	33616	18079	187747	31147	1656	5522	96662	20441	121026	27364	158800	85802	12712	159796	46276	16404	5033	68606	177982	20444	3801	152139	98001	11585	12070	19695	11650	4787	895	1598
LOC107850595	25017	71139	85664	66144	47580	66298	58153	61678	71772	80378	17251	81593	60634	79705	98021	47366	55768	75442	70541	49100	55970	83894	72679	28130	22629	57025	50283	96101	71822	88133	44563	67056
LOC107851146	112349	52428	88647	61890	108464	86254	9127	22470	48520	73313	93478	88822	66657	61979	55027	73588	43006	75075	35015	56631	86491	84998	31235	84908	142429	51965	36211	57862	44156	18706	4798	4628
LOC107840789	323350	206526	25190	9965	272513	15327	652	3909	172489	16864	150165	12958	43870	115472	4652	97838	73831	6052	3625	11370	88221	10110	3238	83054	140120	27789	2179	8047	20944	6610	962	2762
LOC107864030	10770	27830	69416	103233	20495	107913	66664	99028	31658	88919	4962	55194	16286	53450	109879	10157	67856	114714	134950	49040	59478	188606	149005	38610	3038	57584	94327	10381	65779	28989	11656	10556
LOC107840382	43057	45631	56158	49391	43467	53119	78633	73985	52937	47910	24907	52938	47547	49465	74534	41560	52018	54880	72717	53016	65095	71959	82787	44386	40366	51733	55164	61475	73425	109759	79107	140511
LOC107855022	47937	71087	79470	67965	47391	59951	34430	49174	77729	65517	31367	55318	79818	79148	62838	69028	81659	58851	66957	71625	78908	86141	57218	50880	36449	71932	53578	44314	56557	52149	29100	49158
LOC107847408	37590	51984	64547	64968	47866	63753	55662	59368	57937	53299	38241	60744	68337	76404	67670	64541	70785	61914	61732	79648	101845	63856	59038	52238	67050	63799	55629	46130	58648	47930	45358	50566
LOC107863465	75366	56149	65723	60586	75896	68699	38388	43201	51667	53895	69722	58032	59957	71015	61126	63593	61927	70868	54299	60076	89433	79596	52616	74023	79617	50932	50778	56920	56362	49206	23440	32174
LOC107842877	167561	32928	103066	59776	79587	89145	16370	19858	41217	77263	145785	88836	32842	35650	59950	38682	28046	88581	40331	32869	34392	88632	43155	67882	148362	69469	25944	49344	63291	23414	7431	10840
LOC107848242	164400	149205	46521	20683	141101	44696	4260	8795	101400	30462	89770	38162	125865	88593	23932	123985	63983	31558	10122	80213	145261	35232	9407	118788	87772	24170	18713	26103	23949	8557	3369	4658
LOC107866833	143951	78690	71229	47770	97417	51124	10227	19167	64711	43184	163397	47025	68464	64874	36065	86213	45579	54214	27187	48153	78502	65172	23898	93734	140202	44180	25464	40495	41781	24661	9619	14992
LOC107862261	87342	67789	63409	60897	80360	66682	17643	27819	49579	50563	78032	65753	84723	62489	52627	77185	53622	69192	40860	70163	106926	73998	40196	92302	99814	42236	53423	48696	38509	27028	8007	10187
LOC107847595	51003	83630	60944	66025	67489	57093	62881	50934	68637	55026	36303	50629	75016	91066	46035	63281	83215	53540	61186	58105	73489	43929	43550	47127	24368	50606	49308	61312	49439	82765	34536	56872
LOC107875485	28715	53134	50099	69634	48083	65710	38885	55743	51099	57851	25073	50333	71534	79190	91312	54551	61640	53801	61404	78641	110833	101861	88831	62636	46761	47131	73057	19400	54252	37955	31111	32296
LOC107867313	100434	78159	47932	43298	69831	55920	24599	41570	78989	65582	89544	58224	66532	72328	30060	65691	100580	36863	36413	66038	80333	39516	34009	60212	120210	59407	73434	20315	46202	34388	22491	26487
LOC107845249	57199	30611	75537	77668	21242	65424	84956	91176	31466	69644	54230	66948	27496	36183	80202	21714	38684	75641	103008	35806	30496	89958	78801	30250	51512	66297	75849	35076	87617	40472	69099	44839
LOC107842861	15721	43195	46262	69462	17088	44246	65218	77715	33607	55680	21501	84126	80303	32516	62644	58499	49548	54188	86925	110483	67717	48018	72070	37996	25935	49012	74714	68444	38118	70804	96761	85543
LOC107850494	35683	65105	69953	63825	43027	67815	34325	55862	63749	75115	21681	58938	38682	71774	57529	41841	75648	70737	68399	47159	60198	77555	60821	40618	33834	68894	61300	60019	75924	78515	29629	63990
LOC107851209	96265	72397	72875	57870	81109	68613	21096	28647	58967	54955	73162	61430	63421	64304	46516	66656	57811	64130	39070	55222	91450	70074	35482	77337	100405	55746	41828	37959	45536	25246	11529	15856
LOC107855779	286505	211981	6448	2249	231470	7507	248	472	104455	2622	127877	4345	98335	81494	1553	176632	37878	2668	406	30825	153127	3653	413	168772	43658	2039	1029	731	3078	193	138	107
LOC107855483	10415	25765	45642	30016	17948	49071	78667	50515	34456	64725	14678	57743	57601	65748	147129	33265	51731	66611	83564	73821	106304	105246	105907	44337	5189	24073	39278	33440	38204	66705	47866	97905
LOC107855771	214988	174922	13224	6250	178409	18078	1335	2108	116191	9484	126265	11536	116983	100170	5347	138658	57948	11748	3246	55269	147918	13084	2211	149575	46592	5865	5086	4304	9313	1212	1279	749
LOC124895330	61704	83191	56940	35663	63597	84786	34819	31080	62675	54064	38824	78852	36998	79867	48122	25159	56158	64676	46289	73258	43790	52605	54840	65202	61437	70077	41705	37601	63049	53158	40467	41223
LOC107878708	220414	191250	12470	4110	173103	17490	283	1420	90016	8478	109736	9521	120323	88885	2736	157874	35005	3205	756	36209	163859	5970	596	168305	86683	4457	5693	1493	5657	898	169	378
LOC107878850	13631	31585	52071	68781	23787	58422	61647	77672	43074	61378	18510	55654	48659	57812	75080	45692	61209	64984	77299	75170	90897	84774	82214	52377	20043	45073	54219	24264	52454	49891	40618	57648
LOC107873427	78564	47261	60287	49617	42939	45981	70768	66117	48528	52909	61031	53516	39796	47512	56489	40227	45291	51249	63873	41366	44181	57294	54955	35413	68111	50338	45771	52724	51314	68934	50210	69519
LOC107857536	22510	32761	42188	51342	22380	37630	118612	100144	30818	49014	16271	41591	38601	31649	67603	30259	33659	48977	85895	37818	38489	44612	58130	23479	13190	47825	48323	68827	47878	141699	62694	176408
LOC107859603	97445	56405	73381	41151	76697	66205	15453	25001	46883	56039	75589	66559	63369	51328	45218	65755	49397	63245	35836	59025	78717	62677	34422	73702	116977	44995	34308	44665	37102	25708	8312	11742
LOC107847536	38100	35833	38927	34643	43663	43350	48610	61005	35906	32974	36153	43255	44591	41394	65321	34105	34135	42718	56313	44403	57569	75224	80986	48138	33027	29074	44412	70254	64099	141546	53035	147768
LOC107856761	72167	66122	76574	53489	62896	50872	24646	30084	73450	41854	61200	45626	65803	74600	34323	69698	93809	47394	33400	82025	112395	49505	27802	64506	87150	52421	53208	12839	37189	9157	21139	12769
LOC107875939	70358	64660	58338	49850	58879	54656	45387	46690	60829	51995	53321	54448	59044	65055	50632	54354	54419	51091	51450	49502	64395	51650	46662	48217	65740	47835	42696	50290	45671	51233	33931	45042
LOC107873310	124647	60607	39753	25199	106162	46916	11761	16098	54945	27628	87671	29873	71498	66050	90937	72072	40761	29707	19435	46717	127137	88527	91885	113137	94722	23940	12254	9869	31729	15724	7524	11275
LOC107864409	53556	69255	59204	43918	53502	64684	20496	34226	67559	62005	35188	39627	38185	66329	39958	44625	76311	61646	55449	32442	57627	84413	56825	48432	46898	77660	43014	47011	75494	66489	21500	37299
LOC107873401	49365	92568	60181	49851	101690	66339	18783	23269	70700	57571	17516	66438	81627	91293	53838	69146	54670	64130	31210	49125	94100	74655	32601	56047	18299	39147	37646	49727	46962	31269	9702	18846
LOC107850630	33101	40474	57009	73182	23638	49792	62478	67108	42112	88562	20266	75927	33066	32931	57866	27046	50351	64071	77383	47487	38869	54398	58020	25780	35570	83375	93682	53703	65883	55307	53799	29811
LOC107876870	51531	48617	69536	66769	67727	69566	28891	35431	46600	56078	39174	62038	53665	65747	50914	51219	53519	67161	47264	55714	72174	68165	47090	49028	72902	51913	46322	46885	48724	37349	20373	23863
LOC107839061	82965	108408	46294	46057	81550	49159	19	26106	67221	41816	58977	46400	113307	73710	28380	79460	57610	50604	35805	83255	115949	48127	27057	84866	40405	31765	23055	39553	29288	25447	14388	14449
LOC107843730	30439	42109	36596	72524	22530	33647	61057	94404	22491	49362	9930	51543	78436	19968	54657	46609	50014	25261	89562	77964	48959	22768	68758	26293	34320	43501	58840	69835	51179	66706	108102	84794
LOC107856177	82967	41438	55466	42295	54897	56110	61077	53222	41559	45693	69695	50289	33888	47235	61962	49536	32099	58920	60235	29768	40644	67648	52318	49758	62072	48769	34904	58085	48256	75029	27412	58457
LOC107839422	30145	41526	66483	64373	33341	84224	45366	46050	36983	66425	37178	81486	31617	47188	56694	30805	38993	83098	59909	41003	41965	78902	59064	37322	66815	62621	58222	57865	64972	52160	23008	24560
LOC107840025	200648	154639	15904	5892	164182	17171	1230	2265	87286	7506	132512	10989	116031	86800	5341	131948	46127	8018	2776	51416	134845	10074	1944	150406	73013	6615	3822	4434	7590	1705	919	1186
LOC107873606	4296	6158	5632	38567	3552	6797	307632	109432	3861	42870	4730	60970	28320	4764	74337	4731	5265	31127	84199	44040	11921	14711	46153	5355	2734	5151	80452	102638	7555	70075	169036	256435
LOC107843507	10046	22453	27464	44252	11724	30176	100097	101950	26275	55001	20333	62464	88453	45441	122538	31706	23858	30759	69409	96579	82827	33415	66940	23765	23228	15018	54401	65034	23694	83433	52005	74708
LOC107852742	71366	58621	47109	45246	40506	52852	44251	59817	47563	47125	54995	55090	46952	50750	53881	45737	41830	43056	49951	47724	51164	52617	40224	44390	55310	47145	51326	47604	51021	63279	36847	57025
LOC107843092	14939	22356	85303	88117	19298	107155	49644	33823	36367	58007	7242	32484	25215	52459	59689	25004	39676	89128	85786	19095	28997	124413	95955	14022	18667	133566	21413	39961	80502	36522	24078	25263
LOC107840872	40601	51904	52286	52719	35058	46186	52574	52192	50634	56518	31218	57367	55556	47396	51792	43394	50505	47783	55521	60099	51864	52533	50958	33617	41542	53116	49017	50117	46334	56912	48429	63811
LOC107865234	52339	55648	47900	53087	44794	39558	42256	44911	50714	46828	50218	51132	57804	57528	47938	59358	51119	45597	43985	64926	74565	44777	39967	50020	58920	42474	53069	48052	41135	45848	35255	44972
LOC107862899	20218	35853	53921	60324	36232	77905	50855	41409	37230	46566	13310	51414	41703	70027	64862	35069	60062	89911	66880	68409	70806	89664	70916	46723	12872	56636	29447	34840	50419	37832	31910	29642
LOC107868331	18650	29183	42500	46313	30891	109138	12221	36125	31468	78512	10561	86705	18571	28188	72426	23136	19761	76019	44863	21221	30262	46647	52658	27251	50921	47620	99895	59666	117868	109679	22249	81700
LOC107843729	147158	58044	60991	36896	85585	47886	7395	15819	54679	39097	92391	40089	45676	50031	29563	76130	42678	44690	21400	34352	88723	60275	19709	94674	130441	40626	32220	25831	33663	14810	4449	6312
LOC107866837	102650	69001	49642	30142	68810	35163	22880	18269	65633	32283	79268	46824	73188	57310	35440	57419	70134	50933	33570	82520	88095	50205	32732	71916	66799	32462	32877	25200	30988	24802	15777	20800
LOC107857557	65872	25821	72567	71389	44684	92299	11601	26657	34661	55922	59660	84146	31004	36063	51688	34295	34996	82953	36907	40274	49906	72871	31977	54427	146716	56829	43398	30095	53412	15647	7005	5907
LOC107861661	7184	21451	32635	55996	15504	45559	74888	83894	21678	47886	4238	45052	46382	43204	89570	26990	32303	51900	71601	55966	78359	112347	113750	30417	6344	33699	36422	20040	32682	55436	64748	101858
LOC107845657	70627	79135	66101	47473	75472	51160	10727	19422	62538	43296	47775	51320	67603	59863	32935	66372	52816	45285	23490	54663	93251	48582	21811	65039	91583	45727	38793	26593	36950	13843	8883	7962
LOC107876134	57143	50396	56723	49406	54864	49000	35989	37243	46421	38613	41599	41618	50986	55776	45173	50607	54041	55668	47964	54895	68154	61289	46434	51089	53460	47902	33075	42987	42442	44372	24028	34996
LOC107866811	12349	16960	32865	55861	9576	33687	73152	95497	19851	53901	7518	36297	32141	27418	86672	27152	33769	58621	96974	53256	62367	66684	111338	36136	7848	45149	61912	43000	43219	65257	38434	72207
LOC107873441	59707	48729	52112	38158	48228	44260	52449	47951	47126	49358	48854	53554	43039	49110	55759	44583	39444	47786	48283	38064	50117	53504	42534	36691	50817	40072	37940	51347	44435	55960	37874	51918
LOC107878225	44400	39852	39276	41261	33032	47236	53995	58773	34405	45773	64943	48130	51055	43674	53798	42880	34807	44382	49887	47497	55589	47462	44201	51196	57647	39065	41525	47082	45805	56538	41853	60867
LOC107853330	43850	53222	63554	43116	51161	45223	51947	45066	54851	45473	34931	45705	37844	64051	53174	40341	46516	52519	48498	32144	49549	60957	44976	33585	38633	41961	30059	42637	49474	55729	34750	54083
LOC107869767	76465	59885	53964	40125	97570	51964	9260	15105	50429	28888	53648	35777	52390	65526	32260	71922	48567	47773	21551	50555	111446	57792	22194	94922	95727	38309	22489	24559	32731	13267	5173	4362
LOC107844048	163225	100478	45212	18320	122504	46827	4849	6865	67012	25188	104065	30968	63905	62523	20773	79705	40805	39891	12776	33227	75800	37615	12537	88764	67578	26165	8880	26946	30800	12509	3004	4994
LOC107873279	23760	36799	82838	43186	33871	40189	38364	33320	50339	51365	23327	31501	28782	52606	50301	37344	59930	59619	48091	34426	59754	82508	65264	30478	24345	61307	45488	44756	65086	53299	22092	46474
LOC107853445	31757	47302	55832	50895	37074	47632	51397	47538	47886	58763	15381	60807	41013	51400	63776	27386	44567	54157	57742	35948	36114	58395	52658	20445	24508	44360	37613	56972	50448	59217	31790	52111
LOC107840308	17760	25404	43737	47747	18373	38921	82375	82206	19161	43965	17016	41936	28847	27698	58617	25453	28302	47384	77203	33731	35792	36175	42789	22227	19885	34302	49350	48765	38258	104494	57850	155693
LOC107839002	55976	34124	47769	43916	27777	44480	59028	59532	32611	48240	49107	50327	33368	36193	54025	27703	33502	47466	56987	37500	39214	54245	54294	30156	47924	38162	44052	49771	45581	59332	44611	59919
LOC107877721	86514	57127	44482	33073	57466	44515	20434	25769	49045	41333	72970	44312	51537	49704	31554	47974	47200	41027	34507	35022	59967	44940	32952	49724	79335	36728	33756	63188	41925	43980	17250	23527
LOC107840024	178804	155391	22094	9875	146739	22389	1798	3767	78363	14374	83042	18499	92157	66564	8833	113811	38230	14281	4836	38353	103995	15444	3939	115227	46503	11063	6215	8136	12756	2815	1574	1541
LOC107870145	24668	44057	50570	59010	21306	40379	46418	49006	31833	45246	21463	62220	55502	36983	49319	49483	39427	41609	53004	70425	56667	44763	41667	33418	34059	43852	54721	57373	36570	50808	51934	43151
LOC107875316	109453	107226	44690	28928	87422	38555	4472	10761	64375	36907	65978	42017	96342	55884	20954	85230	41216	27717	11055	45618	102620	31377	8900	78635	73188	25917	35427	21115	21208	8383	4372	4205
LOC107873354	60729	26063	42578	46026	39972	53412	51331	57280	18194	47388	34297	56416	39650	30621	48698	44299	25881	54485	49580	45432	61551	48507	43023	58525	65217	34760	40956	51534	27934	55857	23303	51197
LOC107878791	10384	40351	55871	48251	14047	37460	78996	50117	24920	48826	14918	66953	27350	42066	64691	20433	26093	40740	45979	56610	30385	53839	49437	13619	18094	29377	28241	89903	37098	73244	119022	72927
LOC107858988	101908	95668	49304	35523	90448	40281	6550	13831	64924	33190	66791	37343	80994	58879	27375	80422	42553	31037	17194	46714	91959	36094	13795	73384	73336	23520	23817	20945	23583	11177	7022	6883
LOC107850377	30884	43717	49439	48925	30970	47410	36618	45140	44138	49993	19479	51067	41987	42578	42675	35156	44874	44695	49460	47824	47804	54916	39391	30593	24954	44971	41126	53999	42439	62813	37038	95255
LOC107842699	91464	44004	67576	23836	56972	54600	20308	12002	41775	50736	64362	49073	38146	42543	43591	53192	41146	59850	39678	36203	54963	66960	39095	56672	71356	38748	23515	43855	44755	15654	12114	17664
LOC107855151	27299	6956	61665	49064	15352	53193	60744	25505	28584	9993	20900	9915	4510	52622	19877	15761	95752	82679	95386	34018	24682	106378	135913	20255	6517	111111	5550	22152	48021	52195	65552	43759
LOC107877808	23770	40598	39926	50743	28498	44419	55765	56716	37186	42380	22657	43284	42272	50918	49298	32438	45991	47250	56716	46423	48350	46577	50115	27618	27792	42247	47048	48668	45954	52135	56850	56064
LOC124897136	9622	55421	29297	22524	19597	45505	35364	29752	27863	40019	24144	103906	164694	36184	55672	31709	13703	30512	25291	83287	48875	18473	12460	37178	13930	6537	57444	60848	9418	37802	33842	163618
LOC107852315	91810	92990	40945	32697	99638	36797	24968	22911	54020	26848	43822	31430	54115	50756	30001	72027	35937	35843	30483	32922	61386	45440	35761	60465	26272	31786	22982	31500	36590	37787	16466	23261
LOC107855768	234569	140942	3104	2926	151705	4983	165	593	42381	2369	94492	4490	83463	35096	873	132434	10200	826	225	15952	121777	1462	150	172811	105933	1385	3214	576	992	178	89	97
LOC107845595	79089	71122	40294	23172	65123	33109	6689	16251	47975	48021	93275	43291	74861	45317	26188	68767	34430	33328	20362	51348	73049	40117	34795	70930	78183	35317	15525	32120	30556	14066	11214	7463
LOC107850244	21565	27968	66434	57997	26857	67969	64669	56697	36425	38729	11769	35017	15978	34004	50671	18961	32290	60425	68966	16200	19559	71893	64685	13422	22893	77366	26141	37030	71087	56479	37397	55756
LOC107843709	33129	42722	24573	64178	23225	27654	36874	63204	40616	36412	24628	49989	79804	21811	43678	46521	40955	29171	53307	72815	49592	25360	41948	32467	40435	34845	43600	46022	37012	33467	75289	44451
LOC107872895	69694	55730	62195	44394	65147	50027	9346	17582	51354	46056	40275	49876	44536	46926	33628	49693	45329	45526	24948	45564	67770	53586	22110	57015	83217	48713	29193	30283	37033	14835	7652	7104
LOC107858961	40779	55856	38207	36233	40114	33866	48342	43709	45301	36492	34056	32954	57292	52596	31363	46370	48914	31244	36125	60083	61827	32354	28647	37855	37346	36174	45297	25850	34436	36972	56953	60389
LOC107847440	21223	44605	46425	42687	34089	49706	53135	45154	40176	54863	18023	58770	36140	47840	61558	22057	31088	52020	48687	30876	33516	61424	47995	24535	20109	30292	41810	54258	48119	63978	25404	51656
LOC107840486	15759	12296	14932	22399	9931	26930	77331	78620	11663	15527	19334	25138	34277	19439	99671	22935	11720	20960	57425	28578	64153	86219	96510	45515	20838	14042	27584	18854	38704	97289	84225	119135
LOC107870519	18140	35365	50160	47377	21997	32039	73329	57631	39260	43495	6190	35616	18523	37141	44296	24957	39322	44689	71500	31631	24251	59590	69584	12327	19449	53877	34492	34148	51820	75003	56223	71624
LOC107851286	64975	52280	48393	39506	62651	52793	12904	19839	46289	33235	46650	37877	47830	56233	34190	48051	51258	50742	29568	52644	75459	59153	29344	56666	56299	40160	25209	29090	36990	19178	8598	9623
LOC107878567	13751	17185	29549	35636	13399	59206	17455	29829	21812	42947	11133	53359	23499	27064	80787	20129	20179	51694	43934	22747	66599	163047	128215	46460	13935	27647	34150	24950	89907	67351	12591	20976
LOC107859302	8706	24890	34177	54311	12828	37350	56896	86231	20162	39761	6048	49991	31555	20456	55811	15410	15047	44525	81248	26812	20599	47573	56195	10267	11281	28463	50912	42358	45557	99774	50170	145748
LOC107850578	39170	50238	36127	33884	38929	48497	26875	32091	48350	42203	43803	33092	58380	64632	32881	50383	47550	35079	33610	67736	66067	42356	36400	57955	36544	36097	46552	26908	35513	33523	23104	26231
LOC107847630	75060	57751	40563	30914	64028	43369	18237	19618	60810	29579	63894	30254	54059	66412	23874	54906	57171	33295	27725	46502	69287	37759	29549	57500	82061	39013	25814	17823	34778	17944	11236	8692
LOC107840119	41558	33162	63892	45058	44932	58549	24280	24593	32455	52654	28444	61888	35398	34589	48251	35531	26876	63211	34986	36541	40616	56924	31912	37208	64041	39670	29304	71013	37775	39973	13120	29249
LOC107854474	22799	36821	40116	45468	31670	43714	59712	53794	32357	41264	20279	42653	32968	44720	47364	29139	36257	45155	51659	39630	39517	42104	45597	25562	29153	36649	39521	46935	43156	49978	58916	60450
LOC107863128	4298	12408	72744	96752	9174	61161	49795	68666	11362	67720	1571	55737	8726	15349	33824	4952	34875	84664	90246	26468	13574	60264	39829	8319	9721	64058	89689	41456	49115	74240	16240	33877
LOC107855488	19051	46885	75836	67918	32669	45369	27724	33198	44951	51398	2662	36567	6836	31188	57161	6786	84887	58063	56619	10240	17027	71126	49014	15618	21711	70720	34303	24332	61110	47065	72296	29834
LOC107839911	143343	42704	53572	28684	68498	44509	11133	10829	37814	29571	108674	33979	26991	35649	26995	52986	29858	51035	28484	21501	41880	58115	25936	77882	67423	43468	12281	25411	35553	16698	7101	6339
LOC107841969	196950	169908	5839	6673	122182	11980	224	1212	43099	9092	112932	11727	110252	29772	2053	112463	12317	3862	529	17983	113221	3930	432	107848	71947	2733	18971	1570	2423	399	150	132
LOC107862142	40376	40954	42276	41575	51159	44344	31153	32360	38090	30803	47779	33672	43674	62610	36429	48733	51617	42857	33390	50518	68948	43831	32031	51346	46599	36422	33455	27107	34681	28781	26623	30263
LOC107843087	99048	48022	41898	23659	51502	27189	14350	16656	53483	23145	115902	25420	53286	52226	20438	56144	57920	28074	21026	48893	62199	28654	20000	53569	123864	26819	16535	19816	22866	19078	12127	15168
LOC107862127	33519	24166	39765	37550	26561	33026	74940	55439	24721	29124	30143	31450	23260	30443	44278	23460	24914	35526	55665	25946	33476	52086	70493	21884	27674	29387	29045	32534	34491	59561	90054	108200
LOC107853537	21240	35639	44342	34442	24344	37675	52589	46937	30612	52218	21195	45741	40724	38459	41465	30272	26259	35052	42704	45547	37247	45700	40124	26228	33114	35924	44516	52641	34853	56874	55371	69278
LOC107864282	6519	32599	15759	10608	16716	5308	39445	31284	58930	22990	14599	27036	126486	95813	105955	64271	34123	14943	26013	126959	102097	37194	55398	33412	3564	5343	9406	16948	10037	40658	45991	40464
LOC107848102	74380	47278	39254	33448	47782	45025	18926	33328	48936	41576	53143	38222	37235	45340	26406	43717	42663	31350	32933	34916	45735	39320	30530	37750	79308	51939	33142	22605	43866	26707	18626	20987
LOC107843340	29790	31045	47077	46168	19818	39839	49368	59621	31945	46286	19689	43655	24477	34567	56313	19360	43821	47783	68050	27649	24411	63075	58948	21450	26123	49079	41038	32548	61456	25365	41082	34157
LOC107867843	16042	21867	65209	52005	21696	80809	22329	28606	38713	35841	4593	28408	4811	28790	42563	9043	30275	62224	68238	9296	15955	147635	109561	12247	11977	65797	22784	32097	85318	52392	11477	19140
LOC107873460	13551	18025	47158	32959	9960	36173	48873	50286	23230	31927	15996	34127	16355	30086	53068	14910	34715	39362	60073	27028	57504	72832	70427	34416	27795	39309	44861	29252	69280	64486	44860	64044
LOC107839289	15799	21419	38946	38014	15261	38036	47253	60784	23293	37777	14665	31679	16072	29488	50728	16322	32133	32968	50809	29070	32274	68597	76877	20783	19038	31405	25668	56367	33160	83793	54516	111600
LOC107860678	29256	54966	17227	26354	23965	14188	83880	43554	26974	25094	29484	35303	93821	25710	27144	47726	38540	17145	23623	57951	44430	6377	10277	30757	22214	11997	26876	53396	13605	44679	129960	116140
LOC107850308	45274	53282	37914	36461	51384	48497	24037	27653	44088	49911	32273	57344	50372	50433	41915	35281	39460	42836	34205	35136	48368	47781	33079	33405	33757	35508	27184	41415	41142	33019	12869	22383
LOC107848140	19551	41472	41228	41657	29270	38188	41547	43283	42801	37767	18002	33222	35240	59213	37684	34274	57298	34066	40878	51731	59727	39012	39796	28896	36525	39017	35732	29931	38625	35413	44489	39530
LOC107878514	66512	53527	36011	35405	56709	37105	22242	25306	47587	29310	45966	27575	47440	54524	24826	46577	52003	39932	38181	40811	57974	33871	27231	51374	37711	35026	51821	27592	32893	37323	7407	11253
LOC107878069	4411	10773	69955	70853	5379	65286	7390	27416	18184	51641	2874	25097	8298	30747	34481	9444	59274	74646	101138	29277	25672	80877	83319	10373	5059	113615	44962	27074	68841	51951	5994	12148
LOC107867642	36563	54677	47024	23197	46091	50663	28531	24287	58464	46110	19108	42890	44700	51638	28331	39115	38230	20574	29248	40231	36211	24210	30950	28604	34614	45982	51621	56854	41860	40197	28995	44841
LOC107855125	49968	45956	56161	42931	38351	40804	18729	24640	43640	40008	35634	43997	45026	40069	29056	40255	46993	40948	31337	49771	57543	41896	26955	34375	66313	44076	43209	22905	34653	20754	19474	17610
LOC107862096	40842	39052	45614	31952	20460	32245	53764	60328	41030	36737	31370	33206	19936	45931	47053	23479	57077	32171	64406	29700	33405	55772	61882	21172	25049	39054	31263	19455	49563	27900	45119	33964
LOC107847386	40672	37917	37665	34239	30871	35495	50186	46106	32976	35837	38383	36711	32031	39645	39233	32311	31302	38382	41351	33531	39118	36918	36917	32112	39540	33070	33114	38374	35259	56631	34007	65313
LOC107870207	59478	47294	43641	31852	36272	34979	34018	34288	42642	34567	45139	38818	37620	40608	36591	37270	37692	34973	32809	37702	39379	39742	30681	36895	45778	32896	28743	35999	34237	43662	25506	45369
LOC107858615	13336	25475	26362	39026	18936	41015	61835	65016	15194	43638	15859	54844	39998	29844	36005	39390	25133	31341	35636	44536	45185	31403	36112	32623	26490	26999	40262	52359	22451	59708	51963	85112
LOC107854104	34661	43539	49106	46198	46489	52039	21522	24103	38905	46578	31578	49822	36514	50941	40594	35191	41407	49374	34902	35707	46027	46581	30785	37275	48761	37565	33299	32565	35092	24958	9110	11345
LOC107842831	5750	26072	52135	74348	14651	54310	27976	58307	16064	40205	7018	28619	18525	25168	41242	20082	37491	69499	51167	38559	27041	80066	60418	27916	10535	49967	34733	56601	42571	63746	10547	29290
LOC107843565	41650	51689	45019	37603	36579	38495	37727	39183	33282	33405	22559	38150	36156	29753	28588	29663	40311	32612	39905	43871	41532	43643	43204	27223	33518	41139	35123	29729	37918	38848	43585	46412
LOC107839276	41255	61074	31141	25257	48950	32281	22402	29863	52165	32463	25433	26683	45067	54763	36971	42142	60026	29689	34419	31014	53576	32980	37093	40618	22707	33120	24916	34906	38041	41829	23347	43057
LOC107868474	63858	45943	42305	27622	58182	39100	15122	16730	37762	29261	47861	33175	45455	46601	30243	52313	40922	38087	25604	41413	63527	46462	25742	56174	61623	32846	19057	28114	30056	23597	8603	13695
LOC107852675	51198	34209	33851	32279	24907	35058	39688	45427	31327	37667	49655	38932	32290	31352	39773	29746	28730	37409	41240	35448	36079	41399	38114	27681	39826	32587	33582	39331	37786	55253	26152	47904
LOC107867632	64150	66812	26504	20528	62246	33637	8538	21835	62021	40796	37515	28234	34304	54655	21767	42993	72916	26980	28405	25714	47795	36584	31261	47422	33989	39758	17711	25795	46699	31525	17504	28073
LOC107843197	42965	27933	41422	41593	20586	42596	36570	53779	25288	43298	35023	47340	26456	27968	44212	23867	25405	38409	47478	30063	31439	38851	34575	30530	46470	37961	45549	31721	41866	46373	36102	37730
LOC107875751	15971	23092	57675	46511	20845	71197	36631	29483	22509	48987	12147	52014	16982	23848	47975	15316	19402	71635	53822	16525	18392	99308	57795	12651	28957	58913	19528	41492	49500	33590	28112	28101
LOC107860021	14436	28488	44743	44733	20617	41077	44831	51989	37455	54273	8115	36027	14977	38247	43450	19069	43888	54379	72797	32960	39268	52157	58340	23282	10916	47127	35733	16649	65676	34747	18301	29194
LOC107860042	36243	49845	49159	44476	31446	46690	17580	27648	42437	57499	24589	43752	26840	36060	37505	27909	68334	57997	38846	34787	28875	64761	35962	24139	30489	36468	26752	35061	33752	32828	7641	19169
LOC107875470	29960	20487	55015	39140	31377	53102	52259	32875	28298	28157	32186	29975	20998	34793	38283	25397	36692	57567	45915	29314	35109	63964	45789	23980	36744	50050	18627	26992	40270	36622	37329	36141
LOC107852750	26148	35179	76079	47929	31566	66406	20943	19671	45139	45918	5611	29756	10666	36300	38785	15618	33801	74546	52019	10416	10764	76715	51742	7898	12560	78724	17081	53509	69441	51484	5774	14601
LOC107843129	54038	38596	42475	38000	33285	48134	20601	30858	40329	46578	41957	35411	21580	40353	27900	26398	39304	46815	39974	25879	36542	55283	39734	29002	40693	43444	43688	18723	52009	28803	14679	23504
LOC107877914	95659	20665	46965	33116	36075	39731	15254	19695	25463	34217	115558	40673	24156	29650	30186	26149	26835	40347	27590	25958	33876	41703	27605	42078	99940	30650	24348	30702	30793	23134	11220	12403
LOC107847572	2251	5553	18082	21201	1911	15155	77555	58001	7381	17910	5144	20092	17044	14198	46012	10620	26277	23601	55917	36191	70766	36491	58416	40589	8483	12699	39924	15524	26464	90980	110273	169661
LOC107861888	13193	26702	37749	40006	21292	37780	45744	43048	33851	30807	14096	29374	26731	48166	45713	22648	42128	35149	42749	42592	62330	56434	61385	31055	25839	30848	36283	18527	39515	38110	38360	38311
LOC107859129	45828	30062	68849	41058	33247	44840	20840	24294	34514	40273	36513	38477	24896	36948	38208	30523	41118	48114	38638	33017	40437	57844	39236	28023	56629	46444	26680	23519	38239	21494	13242	10736
LOC107851308	23538	25454	19075	52500	16231	37876	50389	66926	17140	33841	13917	57606	44175	19956	29464	39199	27339	30855	36860	61077	48983	27251	31107	33414	30127	27131	42137	34754	15731	33537	59489	65386
LOC107862078	30625	24799	52671	43772	30899	47427	42450	40590	30592	35430	18114	42379	25420	31114	39908	27478	34778	38499	37211	35494	44504	42120	26359	26480	66691	38686	33353	21679	38685	28552	27830	42084
LOC107839241	68101	69575	45062	27789	63112	39522	6247	11698	51506	27917	43951	29739	45891	47998	22632	54865	39211	29671	14455	30460	73599	38778	13230	63923	64371	34999	24294	16890	26858	9976	3281	3769
LOC107845871	10000	106408	96909	4205	126332	66681	7718	748	103008	70637	95878	66510	14775	82292	27163	15888	4854	43215	663	9163	13784	50	666	27831	18063	3106	14675	48608	43606	17728	56	1992
LOC107871223	34409	28561	48307	45012	41695	58566	24759	31784	31816	39125	27382	45757	30175	43645	35134	28355	38177	47123	31951	39405	50517	45124	24572	36401	71945	35988	28194	22262	33360	20540	9506	12941
LOC107847527	139773	13481	46829	28297	25460	31848	14159	19910	15914	31133	197788	30056	13812	14248	26730	25104	16891	34926	29166	14422	17393	38139	27488	39977	104749	29141	20488	21494	28025	19929	11514	9516
LOC107864322	73958	43272	29429	28247	34159	30528	25085	35120	43044	33281	58920	27712	34328	41023	26806	34557	41174	26599	29583	33113	39746	33150	30891	37053	45782	34150	29712	24604	44197	34788	20265	30084
LOC107862640	51595	38453	46714	31030	45507	38372	16900	19815	34478	28499	35273	34820	40088	39024	33759	39024	41164	44080	31792	43448	57993	49223	30998	42679	50978	38182	28174	28145	30583	20012	11371	10846
LOC107843212	20073	28669	34271	36434	18860	39126	32613	36920	27807	36587	15529	32703	29933	41067	32687	26795	35837	47312	46812	44675	45768	59326	45826	26994	23826	39490	49357	27296	39956	41578	25136	41444
LOC107878816	20195	28658	34317	39248	26330	37088	50249	50294	25809	36227	18053	37666	27382	37718	43100	27195	29104	39696	47056	34652	33878	35051	39221	23488	27621	29541	34284	37340	34195	43962	46724	53848
LOC107842026	21712	22857	30624	35851	22342	37395	55603	53322	23455	34038	19615	35194	23297	28963	48552	22631	25801	37234	47002	28128	32647	41423	40731	25064	32098	27297	35429	30303	38181	58262	42242	71210
LOC107862086	4176	9024	21366	45836	5780	32029	47565	51931	10041	31840	3488	38154	16377	15647	64238	9055	16299	42314	57038	33428	48927	101048	119436	23103	7590	20327	41265	36992	23616	45305	47027	56910
LOC107873482	51528	55294	52667	30921	46672	36187	14282	19505	51705	35135	23363	35049	46080	42219	31580	51920	47775	35805	31359	37086	40895	37272	28255	25616	29482	38749	14648	31969	33851	22924	17918	20767
LOC107867964	45751	25085	18846	23094	34636	25090	21258	13897	23335	36135	87343	82761	51285	31888	39318	44679	26898	33563	29855	24573	66349	37922	20939	74201	24333	11436	7800	81436	14369	19897	15332	21836
LOC107850204	10721	35554	26338	32763	23754	26077	88959	44785	29602	28494	9579	24721	33358	40718	23527	27470	35950	25603	36478	46976	42958	27533	27314	22617	11273	28847	39836	24866	23023	34691	83362	88774
LOC107840467	28759	43418	34332	28017	28808	29523	31254	32575	40595	40075	18524	37956	37972	42127	44519	32557	34571	29710	32890	34025	38209	43299	37327	25254	20079	31282	25473	41962	35425	49345	26315	50017
LOC124887268	40779	27649	38028	40352	30058	35058	38149	59516	26525	40223	17572	51574	21991	21468	25650	20015	23540	35800	48063	28647	27287	35725	41056	15577	36170	30750	39328	21380	34897	40679	32658	78723
LOC107866330	50526	41096	42575	36825	49121	39020	12300	16008	35478	29475	27328	36187	49349	41732	27637	44528	43655	38164	26938	53342	68717	39248	25045	51457	40715	30697	24884	27549	23630	16466	6931	8006
LOC107860302	37941	52770	28904	27843	72872	35609	25678	15982	53450	21102	32100	20776	32684	75482	24808	52961	46078	42153	22429	41127	51253	40726	22512	68955	16986	25815	16121	22816	24051	19679	12104	17015
LOC107871363	22812	34274	40203	37803	24686	34645	43926	39141	33569	40892	13678	41366	29178	33740	43573	21642	32459	39253	46753	26051	27087	45093	40066	17155	18705	35082	34175	42015	37435	42010	33211	44803
LOC107854544	6477	10772	19349	12708	5036	12942	11047	12929	22365	40608	7318	24912	86125	63202	150233	63121	17936	15000	17881	48898	132877	55306	74424	80605	7259	13820	12735	15781	10932	13479	12349	17353
LOC107845981	51738	41956	37634	34001	36187	34544	28066	32814	43296	34212	37135	29997	31909	41839	25361	30739	48926	30754	32696	29834	38618	31654	29415	28900	46197	40020	29115	23387	36066	30254	20201	27064
LOC107855993	32311	32255	36235	40100	30680	33944	34425	32312	28720	24279	20584	34719	38429	30566	37867	34813	37156	39528	40727	40326	49160	42283	37930	34313	33647	33989	31028	26596	30453	34460	25050	33526
LOC107862858	19194	30353	36547	47455	15290	28760	25456	39493	18869	37073	20227	49931	53529	21145	39146	33289	25002	38413	53213	58957	39812	32262	32837	31821	29913	25625	37735	46184	22674	36065	25297	33667
LOC107863970	79811	64283	44328	16129	52096	34908	5011	13281	59100	26554	41875	19221	15578	51816	22985	33330	52446	19734	24513	14164	23559	26629	20475	28407	49903	46357	9759	27580	80582	27293	23833	28994
LOC107862250	165524	77236	25713	9983	92507	24646	3771	3680	57641	11240	92858	13471	46794	45359	10498	57619	37858	20933	9420	21352	59157	22513	10395	70112	33629	17703	4456	8542	17379	5059	2698	2180
LOC107866774	117363	44240	34599	18273	66093	30142	7171	8653	40514	24030	101758	28147	32993	37882	19683	49540	26821	26966	13712	26682	43368	30396	13788	72427	61366	20891	12339	19851	21844	12016	4358	7305
LOC107867983	215031	157504	1491	204	176463	1627	121	103	69326	383	78571	466	40418	44332	229	84411	12866	380	70	6531	72705	641	71	96951	10419	392	147	244	1026	116	21	45
LOC107839736	26761	35148	57063	51954	26950	40053	16716	37497	34727	55191	15846	38820	26365	31327	33540	25938	26067	32720	41614	20252	19221	39678	38883	16967	24476	47674	34726	47334	34521	41498	24332	28097
LOC107878603	39607	56371	30564	26994	36914	25947	15842	25648	50049	24739	22382	28781	36793	33948	26691	38573	42852	29714	40710	32629	38122	37964	38986	36036	20258	31002	31596	31833	38598	54690	16445	30403
LOC107873668	24872	28415	50060	36579	22962	34938	36891	34026	33502	37075	15133	38797	23906	28529	44486	25292	31256	40334	49788	29067	28160	41775	39715	17459	20776	38861	29265	36908	34334	36662	33030	48210
LOC107850357	44932	55267	26057	18531	48288	28172	15083	23759	48538	26941	29241	21098	34203	49016	23718	37464	68858	26852	28269	28891	52360	34265	31681	44393	25845	30535	19276	32956	32120	36924	16257	30309
LOC107876125	69665	76036	28730	22209	70640	30906	4124	8237	49660	20112	40427	25103	66937	50139	15905	62197	38412	19930	9721	40312	85024	24640	8794	62924	48190	20968	20795	14621	17927	6209	5060	4047
LOC107875757	134125	24369	36018	20401	73295	31654	3028	7314	23104	26482	123402	29154	27681	26795	20067	50262	18048	30042	12487	22771	35660	32969	12255	74416	92466	20711	8171	19258	18178	7966	1844	2109
LOC107839088	34620	34387	36950	28647	25748	24690	30559	29116	36516	31671	18460	33176	33810	29301	29537	33106	43591	28247	40902	41256	40433	34133	34276	28679	17052	30809	26083	33288	24328	39684	45931	65196
LOC107850541	40733	28831	33894	28862	26625	32506	43115	39742	30575	33954	30394	30320	25044	32160	35054	23758	28919	32596	37270	26353	27160	40988	34433	21399	35646	34988	29223	37372	36678	47702	28591	43712
LOC107871114	9330	33146	19837	21135	10948	24072	23695	26510	29093	51094	18367	38315	131138	65590	116029	84885	17271	19838	27098	32167	45359	27770	30576	24610	8511	14146	15038	15263	13864	19583	17252	21494
LOC107840530	52964	40649	40666	30926	39126	34914	15029	20471	35536	29591	41796	32990	34972	37679	26591	39296	36653	33174	25031	32837	48830	39243	23547	47449	56160	34774	24084	23502	29503	19606	11156	13097
LOC107840399	24381	64892	20769	13189	18941	35395	11181	22879	27859	110338	10063	69941	31261	42042	25633	27730	27964	14668	21089	24739	24552	18924	22008	14705	30563	55191	43267	24703	36214	36051	42602	56962
LOC107860211	37635	49323	24540	26150	46502	25431	36548	33425	45810	23713	29263	21349	24765	49261	18570	30645	61127	21701	31282	29875	50394	19684	15540	46473	20275	27347	22490	18749	28067	36618	39051	58020
LOC107868241	35311	32793	53353	33721	24740	30805	30478	30675	34786	37279	21976	37986	32579	33663	33582	28325	36553	30504	32651	36503	32219	35735	27981	18722	36823	36867	30032	30582	33696	31400	28882	36053
LOC107839121	29681	23475	30288	24905	21689	37749	27921	32735	22952	34094	34111	42519	17869	28334	40966	19929	19881	33083	35408	20237	28593	77948	79751	30257	26123	28134	20386	40611	28528	38549	21206	44527
LOC107873556	23684	40613	35758	33038	27472	30112	33759	32559	37250	38495	15288	37463	34538	37785	37997	30103	33984	30200	34300	35104	34583	34362	28212	20108	22143	32464	30887	35114	33166	35228	32153	41076
LOC107850414	33143	31927	33074	27807	27301	31429	36598	35876	30639	29293	27295	28515	22933	33992	34349	25540	29062	32379	33996	23994	34147	38704	36661	27419	33243	32703	26039	32941	36616	49217	28024	53856
LOC107839349	40511	33481	37902	29852	50804	36310	5567	12603	38762	20782	31308	25011	43000	53836	25603	45490	52419	38156	21707	46912	65773	47847	25252	59173	31821	33784	12773	22187	25981	12148	3649	3744
LOC107845600	52032	37007	45619	19116	40008	36534	11848	16289	42691	26540	32061	25282	39162	41050	26560	39682	45308	39987	25788	39262	56362	39871	24981	44307	41436	34852	24975	21476	30092	16962	6744	8170
LOC107842472	18988	30423	33727	31713	24144	28712	49719	40251	29615	29022	16901	28901	29287	36118	35131	26758	35875	31136	37392	35220	39527	30532	30720	24967	22466	28170	31974	26924	29819	40119	43238	51023
LOC107873717	26477	34115	38579	31437	23373	36047	28557	35013	39104	38423	19604	25987	18806	41668	32153	21769	37498	41327	44514	26173	22429	49197	37959	16594	20706	47512	39758	20546	48222	31879	22738	26649
LOC107860635	4102	9358	12883	20411	4141	13239	99407	113759	8426	18909	5145	19935	15844	11571	58979	9151	11026	16059	65109	28502	16837	14391	37732	9734	7408	12822	29908	20407	20330	60195	96092	152274
LOC107859037	52593	22992	31457	28875	17452	25772	46431	42933	23936	30403	57761	30602	20718	24331	34780	16972	23885	28782	38390	26118	21714	31634	33362	19654	35045	27286	30138	31170	32481	46885	34295	48426
LOC107875834	11652	28746	18668	17597	31185	46040	6331	17676	28319	64042	39426	33508	73618	36835	25325	32407	18691	41093	21268	61784	55941	59797	27687	46579	22264	24608	25728	39069	19889	17986	10092	8556
LOC107877050	20628	32541	37779	33647	26241	29349	41375	37405	30396	35566	13574	41700	31159	33178	43126	24995	25030	34942	36510	26021	28164	31765	30466	14099	17733	23842	26068	47426	30931	44797	31214	47744
LOC107850971	9834	25366	32130	51725	13206	31905	39130	41594	22720	36903	7910	40067	31925	25389	30341	18709	30908	36629	40463	41301	30787	27302	26676	13607	15702	34699	79041	27240	28748	37436	33998	40842
LOC107850438	21409	21068	31567	30956	19669	47765	35142	24740	22913	30402	12136	24812	15283	24838	36376	17174	26732	54727	49033	16796	21429	70656	53208	16915	13170	46266	16920	46127	43064	54281	19232	38546
LOC107851012	24258	26597	32061	30317	18473	27951	38788	39301	26884	28888	17830	30567	31370	25544	35898	24979	28551	32629	39152	36061	30723	35634	33431	20249	19023	29321	28988	33353	28802	47825	41584	52917
LOC107870439	6760	20114	21678	26169	9723	18851	36468	32630	25132	33401	7950	36055	70472	43696	110908	47755	18014	20560	33205	52862	67767	44012	48461	34343	3282	15044	13700	15822	14199	21226	28176	19245
LOC107878039	25048	22404	29157	32173	18382	33445	44939	39969	20954	33200	26068	34642	22485	25654	36433	18997	22881	34539	39455	29684	28601	37198	37242	22293	26932	28060	36280	36706	31886	47387	28655	42574
LOC107855611	53843	32143	37362	27273	44667	32923	14079	15959	27057	26015	43892	30566	34877	30042	24971	43862	29983	33837	22752	32724	54011	39821	22276	45136	59997	28271	22137	23054	23762	17525	8413	10428
LOC107839752	20076	26147	36387	29816	21618	23869	47912	39010	28767	27932	16487	28406	28044	32695	35739	26183	29310	27162	33938	34267	35542	29578	31476	24376	22690	25747	30648	25317	29449	38531	47906	54214
LOC107872927	7734	14177	39439	45550	11297	35892	38247	38922	11059	37379	13100	40356	18057	19598	46187	15684	17516	49581	49694	23935	18626	46183	41690	18799	7445	21014	35714	54887	23353	71981	26774	48910
LOC107847506	54849	14553	34833	33602	14897	35014	28670	31075	15012	29862	94769	32099	17318	18388	33229	15444	18937	35878	42902	18404	16674	34237	39525	21051	48469	29491	29847	32220	31017	36598	20923	25536
LOC107850603	34989	29253	39706	30239	33339	33363	17154	18512	34016	23087	50545	26726	37212	40690	20077	36478	40155	30024	20038	36989	55785	28768	20215	37333	66667	28887	29134	16857	21959	15467	17571	14041
LOC107862590	9144	22089	36218	39353	11324	28254	40528	39463	21692	34900	8763	40468	26360	27567	46100	16269	24082	32917	38800	32419	29595	39978	38479	14851	14522	31011	36411	33896	29777	34671	63054	40951
LOC107862847	13295	18787	33578	31762	18924	35095	53446	43792	22267	20226	8014	20281	17037	27357	34470	16592	28402	41008	49048	28063	29761	55309	46655	18309	5356	27062	21451	20474	33344	48311	38145	76779
LOC107860476	19634	20742	33331	46506	18842	47637	26120	26971	20160	36477	18710	35313	23244	28523	34217	20834	29861	50804	44556	28710	37332	48191	38928	28526	20133	36575	40684	33058	31784	28510	11866	14890
LOC107859835	13105	33384	29872	52748	24909	27960	35715	26309	31203	29579	11294	42333	77685	31435	21835	25587	29565	30554	24834	74086	50705	22199	16006	24797	18856	20914	42853	27955	14321	18059	25217	24690
LOC107850236	31186	31769	32915	27782	23316	25706	37280	37276	33144	30564	22448	30244	28877	34639	33704	24281	32802	29440	38096	29913	31225	32168	32658	18823	17844	26763	25088	33655	31295	37960	32643	42641
LOC107843741	15308	26442	30990	26637	15960	21471	41374	41053	25289	27718	11994	27503	29501	31462	42523	24160	27240	25696	40356	37687	34035	37263	39739	17295	14169	25230	24607	31369	25052	42213	49540	64479
LOC107842673	24532	43968	44367	19741	29733	37952	14486	12609	37251	40950	26464	33821	36987	43938	34016	36612	34909	30510	21258	33198	42911	40373	33778	29531	25750	42071	16115	25849	46966	14908	10177	7223
LOC107867643	20861	29615	32046	25946	23811	30129	21778	22831	22894	35070	22325	44365	33930	20179	42770	19857	14156	26537	25470	23169	33693	28900	40197	33882	23071	22474	40379	41241	38419	48293	29857	53539
LOC107840591	31808	24224	29481	32360	21636	32887	35785	37245	21978	33155	30102	32023	23168	25280	32841	21959	22207	37194	36753	23608	27042	35126	30453	25067	32552	28438	31827	31668	33254	44678	23080	42625
LOC107840247	1352	8546	22743	31875	3342	27165	57842	54511	11995	29560	2319	20938	23516	27106	91146	14479	20504	41064	58721	35036	39393	62655	81114	15207	1452	19741	16548	13171	21401	22192	50611	43463
LOC107864266	6459	13171	72983	58246	13355	73990	25828	18736	24964	21439	841	17125	1274	15631	26230	2799	16921	68463	69078	1592	1892	108804	64574	1047	7780	89365	8026	20701	71265	37094	2924	6526
LOC107859143	7636	14993	27583	34900	9094	34005	53877	57473	16924	26315	5295	23807	16042	22259	38409	11497	29621	43197	64248	28873	23107	40790	50134	13780	8639	31524	37495	30277	31645	57729	22858	46214
LOC107861903	26696	41099	27162	33796	26587	15618	13971	25978	34845	20495	14945	24363	52415	28536	22699	37009	43565	34174	39885	39100	49455	22017	43278	27063	13306	27862	20874	33670	33304	47646	15049	21846
LOC107855629	51284	30216	37644	27392	35989	30506	16343	17532	29278	27197	47636	28176	29827	32464	27311	37211	30429	30410	24183	32454	41463	35828	23332	40442	54086	26834	19461	23379	25909	19118	9765	14279
LOC107866876	45389	46223	24213	21574	38534	25099	12771	19504	46051	28527	36116	28279	44156	42016	16324	39022	49345	19384	18841	36618	46419	17728	17537	31437	52696	31645	31287	18698	25021	17852	14487	13930
LOC107843763	47699	49107	24031	28090	31449	26780	18621	25000	40231	32647	31577	33406	44268	33359	18852	37213	35075	16873	24008	31446	37743	18454	22514	25983	42146	36866	35714	16092	28226	21167	17892	18758
LOC107845315	14696	22262	24085	29774	12329	25736	52717	50815	20374	45425	10084	37803	29953	17948	32602	18414	16950	24567	37462	29431	23749	29048	33789	13807	14557	22185	32733	21725	24749	60496	48007	68234
LOC107865791	129505	58181	45790	16432	67357	28871	847	5057	56782	23007	63734	18903	18003	41787	11338	33057	50848	20055	9774	8109	31759	26554	6369	28078	70595	33201	5075	7480	23117	3088	123	427
LOC107865099	9431	17315	26324	30878	17832	26626	46044	39955	15954	21036	5305	24395	16517	22406	31944	14395	25105	33224	38895	35404	39899	58400	61296	18521	10328	20882	25895	19414	20180	36849	60755	71712
LOC107864181	25342	35126	26524	26649	27116	26293	27724	30715	30150	27356	46037	31259	36019	28194	27702	33308	25656	24865	27881	16537	34241	27711	22940	35074	34834	24403	30815	30581	25439	35181	24165	36371
LOC107843797	49400	41519	34748	23671	47472	33605	11851	14570	38897	27467	33288	28423	27577	40338	22165	37721	31187	31379	18775	23314	40145	34807	19149	33091	47356	28951	14730	24001	30413	21445	10963	17273
LOC107840477	67012	10612	46889	22383	32384	44466	4386	8729	15326	34105	115749	51523	10378	13238	34005	14145	10952	49224	17469	13229	14101	40872	16284	46115	95517	24452	10952	31406	26619	11733	1903	2668
LOC107841884	48239	33014	21412	40265	30825	18013	10575	27469	25798	12993	54326	12261	26791	33893	36054	27668	41899	40909	32080	29829	37211	13317	31262	28648	69411	39212	22926	25636	16172	12201	17654	19893
LOC107841018	45534	24840	39586	27183	33227	33046	20412	18932	25638	26518	41245	27754	24739	32074	29349	31400	30651	35613	26595	29169	36727	38362	27267	35490	43677	28137	18806	24248	26260	24273	12348	17635
LOC107878596	33011	30353	30868	26892	33364	34258	24084	24055	38646	25010	17416	24649	26571	32800	25649	25317	36755	30596	29574	27034	45484	43287	32495	41945	28116	29674	20528	15112	28951	27756	17965	23745
LOC107864131	7830	16493	21050	20795	9472	18769	35478	36757	19520	28846	10239	24288	35783	33266	72992	25397	20451	25310	36690	51936	49628	47546	64037	25691	7722	16779	19381	20915	20140	30925	33500	43431
LOC107854231	6700	21058	5427	6073	8770	4564	14558	15968	31104	16927	11110	13052	72904	60428	114634	49283	18631	4974	11850	67339	106548	55625	64100	53411	2900	3813	7718	3105	6816	12217	26443	31607
LOC107875396	47427	25435	33335	24236	19446	23355	42757	37054	28264	26254	32924	25131	17073	24785	29030	19286	25434	25645	35372	20278	19697	31393	30813	16497	28538	31067	21912	26355	31524	42397	35220	51252
LOC107840580	30856	28513	30995	25513	19522	23862	34705	33003	27576	28970	22299	27622	25657	25558	30469	24270	27625	25176	34662	28326	29323	33300	31270	21053	23530	29156	27558	28917	28221	38328	33219	48621
LOC107858904	21145	27509	26324	29818	21303	28510	32355	36145	24341	30302	17426	31228	26604	30142	32350	21350	25264	28483	35844	28070	31066	32463	33231	20714	25474	27750	31998	33700	30939	37066	31627	36675
LOC107859606	10462	19808	23088	32165	17167	34232	35672	29997	16402	38538	21276	27226	37254	22730	25164	26025	21140	42631	39139	48595	37452	43404	44015	31124	18157	31485	34531	31397	21102	22646	22148	20615
LOC107870153	13208	28507	19866	27171	14822	20785	23350	26616	27624	25236	17043	27315	46213	39121	40359	36525	27033	22003	22110	50353	65308	34132	37456	39640	14756	19697	29449	25344	16504	25754	32459	29491
LOC107839162	22163	23104	32810	33492	26799	36728	23986	27703	23453	27862	30068	28683	25473	33766	32040	24774	27761	35351	31008	28749	37998	37516	30326	29439	32999	28673	24740	27751	27200	27806	19434	23317
LOC107858464	31088	29891	34024	31192	27677	32257	21010	22711	28746	32428	24655	31479	27613	33598	30502	27045	32613	30694	27264	30769	37474	32135	26502	25231	40151	30874	25398	26714	28346	21990	15609	17971
LOC107850937	44299	21475	37546	30060	39076	39260	11171	14584	20441	27217	33469	32677	24110	27036	26422	29965	25485	35142	21741	31451	43947	39169	22536	50045	60945	27861	18319	21650	25806	16187	6915	9401
LOC107865367	42706	34347	31518	26504	44188	29367	16073	18142	29047	24004	32428	26641	33402	35292	27826	37633	27367	28880	21597	30665	46072	30999	20909	35007	46621	25205	17942	22080	25403	18140	12955	15593
LOC107864515	15490	23878	26564	25020	15445	22492	41952	41292	24951	24722	13850	25309	27051	26336	31104	22232	26277	20880	31682	30765	34322	24895	28736	19266	22311	24445	30068	22547	27934	43599	49140	67350
LOC107868119	13517	17592	34117	33885	10220	25381	45502	54130	18132	30720	8904	24736	12957	19501	37111	14899	20523	31362	49692	20722	16047	23473	27959	13040	18123	33150	25198	29772	32253	48340	45582	75351
LOC107839303	31007	38928	30513	23068	27025	24425	17985	38025	42239	26533	17573	21071	31150	40588	33231	26573	31390	15047	25457	22679	41597	34286	46249	23536	22200	28855	20192	12953	31380	28451	21773	32925
LOC107856558	17513	42233	24262	19921	25121	20891	40697	34986	33460	21043	13174	21955	22630	37170	21892	23726	23125	14920	20101	31712	30854	27059	23973	17680	22443	24624	19146	19409	28468	38843	82032	63789
LOC107839868	40993	24643	31772	29712	15937	26585	30177	33921	24682	31225	23893	29242	21213	26370	30261	15240	27742	30332	33417	24647	22099	39059	30466	16952	26037	29701	25592	29931	35684	38954	25082	37044
LOC107839936	44753	32983	32744	24984	32231	27945	23074	23010	30860	27543	28016	27203	26191	30645	25745	27876	30014	27428	25361	26009	33499	30301	22740	26236	33934	28655	24112	27575	26497	28744	19946	31190
LOC107875543	17592	13830	23126	32032	9486	26955	40577	41217	14979	25705	18638	25517	26445	23697	62376	17473	23284	25470	56322	27721	30172	62573	57830	35870	16734	29723	26729	3234	37272	6164	40222	8571
LOC107854227	55807	29117	49954	27178	35195	32815	6186	11679	27602	28052	48613	46287	29186	25355	29100	29454	16162	28114	13309	19788	24803	18531	11644	20337	114727	21668	12597	35167	23223	16386	5848	8856
LOC107839870	16220	26637	22912	28497	21392	21706	42865	33479	26666	24636	14683	26215	28773	36438	32694	25624	30269	25923	32781	32578	41737	28741	31378	24777	11321	20406	27449	31113	24929	36265	30929	42349
LOC107842434	41575	30877	49039	30158	32204	34610	9404	13930	23293	29632	29047	38618	30037	25342	27477	28161	29777	37410	27361	32389	42054	36536	19814	26062	42032	28784	25379	23936	29297	13245	6251	7773
LOC107871116	28943	27999	24885	23566	22584	26250	32329	35735	26718	27148	22586	24895	24090	30488	31204	24055	26346	25309	33392	24249	28788	28964	31343	21968	22380	24754	22202	32493	30118	43343	27424	44871
LOC107877524	10849	16276	19852	25301	11888	38342	124	21478	12172	30946	12524	52287	13594	6264	32518	11114	5095	15793	21780	11984	12979	20528	13713	12814	66911	11565	89947	45649	63306	72380	43756	77304
LOC107855724	64280	42196	31112	18726	63294	31839	9549	10782	37021	21514	38401	23294	25375	42740	19229	45918	35114	27735	15427	28156	43769	29885	16060	45374	32790	19681	8884	21080	18639	16190	5008	11175
LOC107860442	29510	48096	23966	23076	32185	25292	16854	22506	42789	34654	21552	30286	39204	35103	22052	31133	32155	19902	23522	30487	35456	26746	21969	22422	25437	34428	26382	25799	28646	23727	17282	20473
LOC107839623	24968	29183	28706	23972	22885	24645	32193	25873	27363	36291	18277	35042	29008	30517	39123	24904	21556	27206	29045	27226	29725	35728	33470	18804	15688	23339	21175	32501	26274	39407	21113	37115
LOC107847250	17985	24775	32096	31680	21092	27728	29994	33409	24173	28062	15141	29291	23412	32072	33853	21282	28117	28376	33330	27111	31132	28992	31122	18154	23319	25822	25588	31840	27792	29547	36704	36540
LOC124900077	41100	42652	16149	10235	35396	28683	3417	10975	30582	40665	63294	29906	45469	31709	14883	45304	19281	21713	10370	35887	47160	25494	16818	54282	68414	23091	12700	15091	25788	5049	12720	4845
LOC107839614	11035	16227	20254	22368	10443	22641	37193	45360	12459	23522	11002	23774	28754	22595	45149	17563	14778	24857	42629	27272	31252	38151	41063	19851	12036	19244	34943	32417	28848	60914	30576	58487
LOC107859192	26625	27858	26749	24195	17055	21979	36422	38807	26246	25016	20213	24515	22430	28509	29597	20369	29831	24666	36188	25436	29323	32335	34033	18409	18569	24871	24856	26755	30342	39352	32529	42757
LOC107867785	16877	24668	33698	32076	20427	28553	31910	34436	25741	28115	11567	26614	20127	30891	32055	19695	29741	31695	36903	24963	27937	31960	32528	17052	18806	30571	27303	24987	32267	32349	32566	36294
LOC107847655	40799	24526	33475	29808	33999	31852	16871	17431	21691	27238	39958	29660	29266	28572	26421	30514	25437	31876	23868	27936	36694	34020	23452	34332	41387	24178	22334	25981	23136	19916	10675	14675
LOC107875407	9427	10733	47461	53059	10158	63144	28598	21218	17858	30811	3837	20381	3946	19637	19988	5854	25503	49591	55070	7389	9848	85119	65906	6651	14137	77922	15542	11732	51402	16517	9885	11545
LOC107877928	68511	20743	47023	27184	34916	37031	8165	11093	23525	27481	57901	29082	15488	25519	21999	24633	25483	33889	19823	18400	28294	42400	20126	36486	67244	34510	12604	14713	25788	10019	5223	4264
LOC107854684	7737	10469	12368	16969	5775	23487	12126	25259	12823	22963	4909	22639	23765	18565	50478	16872	15552	17599	29595	21596	65651	70829	76794	38034	7969	14881	19830	18578	64754	62226	20833	46010
LOC107873435	23052	21264	32748	27089	13413	24606	33422	37611	21162	27496	20483	21602	13503	23254	35781	14021	21627	31731	41506	18484	18618	42167	34903	14888	14399	30669	32876	27246	41182	42032	31746	43002
LOC107851302	29194	47931	24184	20741	42766	17431	10839	12539	40946	14648	34130	17598	51676	51396	11512	50084	47334	16729	12369	57572	70103	14021	10016	41615	38425	17164	24572	8267	14887	8546	9754	7817
LOC107843951	23312	25889	21559	22236	18036	22232	48399	38579	23085	24660	16320	24139	24281	22789	27643	21114	22041	25430	36311	26956	23543	24475	29214	19166	18748	23127	23333	30161	22054	45942	34757	61620
LOC107866967	14788	35499	36530	34388	17009	20926	19973	20232	29918	25181	15558	28863	52049	29002	19747	34713	35436	23008	20188	49334	49232	19173	16373	20639	24484	28481	33211	25461	18231	22711	23939	23666
LOC107847459	21858	21010	40635	34406	29216	38807	18446	19360	20988	33723	19572	38921	21445	28708	32813	21022	22423	41515	25253	24019	27699	36456	25362	19255	43536	25308	21367	30240	26941	22464	16987	17444
LOC107839225	12204	21559	24890	25869	11458	23258	29679	32592	18862	32715	10230	30589	45608	32069	58727	31788	18208	24827	30501	33014	38021	34038	35844	20972	11795	20377	25150	22522	19413	30084	26324	32714
LOC107847897	64550	32197	26787	16557	50602	22976	9740	10290	30125	14792	48948	18755	33977	35003	16344	45679	30657	22556	13047	30902	53550	27212	12728	65235	56842	15381	12640	12683	13882	10470	3271	6197
LOC107845435	153418	98998	5369	1705	80503	3427	178	410	49101	2211	96254	3234	53997	34929	841	59037	15623	1066	296	11573	50959	1550	200	52075	76908	1590	2395	2244	2765	971	290	275
LOC107878356	17569	16714	22954	27766	11766	24228	62907	51106	17251	27813	15132	30884	21229	18330	38401	15200	16577	25277	39558	23460	19359	22887	27757	11922	16333	20459	27640	30122	19311	42496	42483	58229
LOC107859400	6470	12478	53672	32843	14917	40334	41151	30956	14114	28891	1528	23197	3335	15856	32792	5737	28554	46653	50631	9204	9647	57321	45791	4710	11741	43251	16988	18892	42937	38648	40308	37888
LOC107862959	55022	32911	36796	21649	54380	29321	5315	8360	35118	19149	36094	21644	30761	37770	18235	38714	35783	27551	14010	31723	53742	34606	15152	40724	38397	23787	12066	15415	19179	9868	2538	4308
LOC107850744	5561	16287	18240	25896	6810	22380	45877	55416	14383	24676	5195	30411	25967	14129	41282	13071	14298	19845	42308	31216	27913	29352	40691	14613	9787	16630	46779	27576	29285	49473	44799	49801
LOC107839513	46590	37826	32107	25653	44208	29837	7742	11420	27934	24357	29565	29474	39567	30573	21244	35298	24623	27503	15933	32700	49998	29022	15132	40536	45811	20638	21910	21255	18269	11828	4912	5924
LOC107878617	10395	12398	26170	42814	10660	32429	31175	40403	11830	32848	9990	34175	17953	16806	37568	14215	17531	47176	50285	24272	23427	43373	42373	16842	16577	25674	40653	23593	22990	32504	18237	30293
LOC107855271	272	3125	8356	11178	716	2761	89301	87561	2363	10978	593	14273	5374	10770	77211	1503	4538	10183	57567	16854	4472	15116	48766	963	404	3348	16836	25562	8412	84373	73175	158073
LOC107859651	64542	68223	35018	21006	39359	19250	8029	11508	33614	14507	34811	32276	44039	25083	18939	46394	25373	16481	16748	26722	47464	16357	15038	43389	42134	23441	6647	9123	22058	10474	8730	8199
LOC107859587	25863	26312	28774	28840	34092	31985	16930	19391	25351	24478	26183	26622	31099	37905	25236	28965	30203	32170	24291	32203	41928	31616	22182	32766	33249	24025	20095	22252	23477	21239	10417	14688
LOC107840359	68090	31615	39948	21906	52086	35915	2826	6853	31440	24812	45171	27201	22766	30717	16893	35495	28526	27526	11594	20565	39069	35242	11232	37036	64204	27796	11243	13397	21864	6733	1891	1641
LOC107845718	56099	43128	34955	19856	56139	28309	2430	6841	35949	20048	37967	19924	32099	37523	16466	43114	31390	23139	9857	23983	57713	30000	11645	48026	51385	24605	9245	10418	21722	5898	670	563
LOC107864272	17070	18820	46482	32109	28585	51120	20966	19091	21423	26128	11066	25678	13714	30364	28221	17269	25459	48427	32945	18601	25105	58793	31707	20936	19582	38407	21024	21206	35345	21908	11794	11533
LOC107864116	16532	26741	34739	34432	22773	28151	31903	35537	25550	29634	13531	32187	20519	27507	19793	21203	28729	26909	33045	22954	22048	24779	31670	12749	25082	27435	26412	22157	27733	26025	35532	34174
LOC107864541	5334	7508	32614	39815	5612	31909	27631	39590	5994	32953	3728	43054	14546	12114	40911	9653	9940	45993	45880	23430	27105	44277	47347	16204	7353	21989	31784	31418	28187	48779	22296	40936
LOC107843859	19734	32936	19322	22989	20743	16607	19280	23187	29189	18392	17481	17641	38977	36155	29339	35860	42578	20080	25774	45533	52352	20282	23609	31370	14557	22169	21804	25644	18388	28013	27275	27586
LOC107863089	24234	22786	27665	21721	12172	23698	34246	43711	21831	29656	21310	25715	13207	32715	36236	14444	34964	21744	45891	24063	23926	38704	42311	14338	18740	25038	23510	14457	30108	21368	30339	25772
LOC107845383	74692	27761	30362	19715	41686	25299	10095	11216	22386	22272	65668	24538	27892	25601	17525	37440	19948	22734	15523	21125	34355	26188	14839	44404	58479	18742	13372	17864	16719	13488	7546	9269
LOC107859781	29265	30395	34157	23381	20302	21515	24137	29011	33550	29761	15527	26826	24172	30941	25537	23032	38695	20786	28565	33387	30040	27632	22291	18010	16291	25088	22194	18052	23254	29377	26450	36116
LOC107850781	20113	45193	29182	28859	28190	28396	19250	20779	26113	25717	15867	28833	37023	35145	22995	24895	32790	31433	26572	30447	32206	26973	18949	26585	13039	25133	29271	24893	27671	24871	12414	13843
LOC107878597	141	3187	4700	16640	479	4853	135104	89815	1767	10354	661	9401	3509	4438	46612	1358	2066	6054	47725	11870	3949	1274	27546	1254	340	2434	3395	17335	7789	43875	137748	183948
LOC107839778	18848	20980	26223	26946	15645	27922	22004	21072	23195	27457	14462	24122	21558	28755	45960	19118	45790	38901	41131	25764	33788	45047	32295	31944	16271	25733	22014	16511	25009	19213	10940	16567
LOC107860399	13366	22701	22788	26973	16731	26469	39753	39004	18047	27704	10082	28570	18288	26899	33063	14270	23363	30745	37156	24481	21316	28012	34364	15128	13975	20653	22287	32013	27643	37362	37233	39463
LOC107861638	48070	31057	19124	21064	26923	20032	30681	37732	31704	30602	30886	24065	28417	27338	27850	25195	23663	16657	29047	18045	27051	22253	19507	25604	40750	20205	24036	13303	19486	25109	17541	25106
LOC107878229	22592	27984	14341	23028	21852	20136	34439	37743	22070	21239	20850	20589	32273	26209	25939	26939	23108	19464	27568	27171	34378	20348	23238	26567	23266	21051	25456	23291	23621	39268	28894	43103
LOC107857120	16908	24646	22963	23978	14451	23138	21100	25580	32783	31692	16350	28845	53072	41034	41208	34237	24206	21056	25314	26394	34953	27120	28943	19760	12972	20452	20299	19402	20363	23230	22066	28139
LOC107877925	16910	21183	31546	28784	23299	36203	25656	20919	23912	23598	15078	22279	20607	28769	22911	19958	28639	31307	23837	24487	37505	38761	24828	20429	33389	33342	23553	18447	30977	21080	20608	32301
LOC107850905	13040	23838	29340	29117	15829	29542	20451	22261	24393	24302	14279	28722	33392	33396	28038	25083	34047	32143	28167	41170	41799	29559	28038	19059	21278	28490	30186	19741	24193	19556	12584	17081
LOC107855028	65172	61703	25043	13932	59771	18335	4032	6420	36799	14784	55402	17948	48007	38322	11875	54795	23587	14336	7244	26209	49977	16248	6022	46873	37197	11381	11380	10479	12554	7134	3864	3826
LOC107873490	70004	43302	25974	17241	59022	22215	3358	7579	28315	18889	51270	20107	38151	31189	13257	45999	20479	16951	9202	20979	46618	22600	8746	55013	55798	13575	11037	11523	12827	6273	2337	2826
LOC107847464	40536	44143	26890	22010	34188	24490	17107	15918	34753	28544	20366	26368	28756	27520	11686	31125	31924	18396	21994	21084	23294	14196	11954	15138	38591	30583	25968	32990	21200	25948	21460	23038
LOC107864929	6206	15780	21907	22452	7994	19175	29931	28061	21394	23931	6253	22006	32573	36455	39162	25178	28235	20649	27351	36576	49610	36988	36954	24119	9668	24096	25720	17706	19849	27448	27873	36809
LOC107852337	15888	26161	27611	22590	21743	29304	26366	19908	22952	29086	16397	27134	30262	27285	24758	23735	21171	28020	23788	30229	29100	31968	28439	22656	23309	26914	24011	27854	27434	22705	23674	25467
LOC107873524	22839	28922	26314	21770	18923	22602	29871	27353	26787	26081	14800	23171	22753	26606	23822	21639	26657	22568	27809	25621	26457	28945	25679	18368	19188	27504	22033	23219	25161	32441	27946	39634
LOC107839685	38442	27152	25864	17246	17601	20910	28169	33366	27151	24089	29287	21247	14026	28030	24836	17470	30963	19213	32403	18663	22143	29036	28566	16659	26472	24608	20858	17869	32252	28675	27291	30882
LOC107859575	22044	23255	31146	26706	27190	27360	20475	18745	21611	23800	17970	25956	26065	28798	24785	22182	29055	31983	25015	32981	34999	32744	23554	24295	24545	23196	20477	25503	22301	22368	15329	22924
LOC107859348	39735	28901	44052	19456	22019	24418	16335	23733	26093	30127	25774	23619	19374	22660	23257	19965	22571	31839	23711	13541	16236	30540	16120	16982	44938	34704	12168	25304	25149	15173	36181	23127
LOC107850201	22668	20694	22392	24475	17656	23532	42805	39750	18422	27435	22226	28429	19537	22494	35790	18019	17097	22300	31292	18730	21243	21160	25076	16476	22474	18252	19746	29972	21322	34323	27648	43905
LOC107862443	16617	20240	26310	25621	14732	26437	36544	31682	19042	27043	10877	24777	15997	21353	29130	14860	21194	27620	33012	20311	21934	28384	26954	14973	19737	26692	29418	26544	27187	36663	27170	45601
LOC107858737	24030	19711	18331	22837	24464	28219	22988	23835	16584	21979	28350	22563	24311	29266	28676	21521	21526	26579	26188	29580	38647	34636	30833	33477	28261	21711	19112	14945	26308	25233	19036	20593
LOC107867239	41189	13126	32042	26928	27435	33784	15955	14714	13158	23045	61418	28487	16148	20620	25637	21532	16382	36086	23526	18184	21559	37359	24939	30425	51153	20761	13366	25704	21472	19306	7864	9681
LOC107858964	9328	19612	30468	25699	9524	25934	33575	29991	17017	29378	7141	26205	20599	20755	39399	16468	18883	29919	34699	26763	20360	32772	29291	11265	9943	23119	25455	26979	26392	35798	33717	46208
LOC107850962	31694	19235	26178	23385	20113	35201	19059	20701	20101	25560	29904	29118	19754	23148	22810	21010	20470	27990	24459	23415	28453	29015	20742	28402	39636	25787	25254	23770	24180	25737	14531	23265
LOC107866951	17315	19999	27018	25490	13076	23491	25562	26795	20080	24282	12834	26375	23300	17386	23387	17839	22269	23871	29688	30576	25769	32924	29559	16166	17937	28677	31467	25174	27472	29851	35199	39303
LOC107875728	15223	23277	40799	30593	18505	28983	24419	24098	27221	29214	8530	28181	14765	29797	30468	14215	30872	32040	32261	17809	19325	36168	28437	11695	14467	28859	21111	32261	31144	29029	14671	21266
LOC107850365	21154	31630	28796	24329	25491	21185	25608	21291	32901	18762	17735	19355	30017	38607	21203	29727	39239	22772	25117	35446	38130	24848	24809	23253	14364	25365	14997	12213	21207	13314	29348	17357
LOC107871477	70982	71788	15881	8510	64006	10684	1759	3557	46424	7179	43500	8515	54092	40205	5249	62345	29393	6938	3401	30380	67705	8607	2855	54335	36508	7088	7104	3090	7243	1487	1326	538
LOC107840428	18943	32494	25217	25086	21383	22984	19740	25095	29835	26360	12456	24549	27973	30868	21280	23748	28786	20820	24878	27567	31076	23272	22268	18771	18441	24430	25617	24049	26441	26302	21795	29168
LOC107844051	21102	22764	18415	17987	16253	18458	27685	25559	24052	22718	18096	21960	23769	31425	33315	22468	22496	22044	24459	34412	34007	35080	31902	21276	16321	19012	15808	23507	21715	32370	25057	33970
LOC107862813	20357	27981	26532	21910	21144	23430	25097	25351	26596	26222	14641	26395	22251	27071	26487	23337	23749	23723	24772	21469	24319	24673	20830	15195	18980	25939	26256	28507	28117	31696	24860	30010
LOC107847529	39119	21038	22675	20202	16083	18827	29298	31848	19651	24481	34585	25251	18940	20407	29498	16595	17941	21191	27189	18480	19412	24230	24892	16102	25557	18487	22408	27343	24595	36563	24676	39386
LOC107878882	39597	23711	24658	21441	18963	25836	22576	22595	20768	24754	36669	27473	23143	20922	21558	21122	18407	23856	24368	24435	24035	26036	20938	22750	30339	21790	24063	23185	21410	27546	18248	26654
LOC107850239	34534	21243	36911	29320	22276	24185	17417	20798	21866	24601	23216	29867	20667	20785	29720	23370	20937	30181	26888	23778	25046	24287	25583	21963	28044	22600	21294	24592	20707	23328	12667	20051
LOC107864096	24553	22062	26369	24643	17420	21745	27377	26182	19198	28219	29988	28103	25229	21979	27011	21199	18602	24119	22554	25168	26275	24023	18883	20678	30363	21715	34209	23079	18384	25967	18427	26474
LOC107839785	6339	11933	28901	22076	6328	20578	51371	52125	14804	20687	5265	20884	10005	16956	36725	9686	15500	26395	36231	17735	14228	23955	26481	9628	7017	19663	18392	21646	25212	55692	44110	71330
LOC107840566	15617	21749	22516	25711	17242	23483	34365	33471	19320	22666	13514	23857	22181	24467	25648	18732	20486	23905	30098	23126	23630	24330	25118	15524	16487	20702	23368	23993	23501	30369	35505	41775
LOC107875558	10147	10431	65772	48323	10470	56563	14396	15417	19252	32172	1184	21440	1066	13791	22000	2605	17739	48286	40451	1898	2624	60953	34262	1866	21284	78160	13224	15527	59937	16709	4047	4340
LOC107841200	7129	16162	13364	32163	9774	17640	47417	34626	11299	24329	5695	25329	26763	13866	21176	13389	13733	26462	34730	29304	16666	16091	18247	10186	6363	17962	43487	43531	14859	50943	45444	56156
LOC107877862	18148	24721	22405	19214	17528	18946	51392	26385	22033	20923	16628	20033	27635	24993	23145	20870	23107	21133	23638	29946	29759	21034	19939	19846	17594	17455	22484	19058	17065	26064	37691	42992
LOC107838807	41335	19387	33451	25126	28027	27957	15801	14820	18861	24741	45430	25004	17370	23430	23009	25119	21258	27745	21015	16757	26891	30910	22032	25892	42001	23254	16589	18714	21502	17349	9621	12057
LOC107843240	19888	21466	29172	29775	21373	27234	20613	20196	19598	21051	16560	23846	23891	27553	25130	22392	28263	31089	28604	32366	34684	32930	27234	23179	22396	23230	21621	20330	20291	18562	12922	13454
KY47_r003	21313	23641	22462	14600	22829	23652	18099	13258	22090	21196	20684	28740	28642	29279	19155	16365	29765	29196	21203	44263	40926	33303	25568	21820	13553	22204	20705	21080	20691	24446	26256	19868
LOC107878663	17483	22923	27916	28496	20477	24475	21474	21371	22001	22464	12673	26269	25997	24105	23394	19170	25140	31789	27373	31318	30467	28980	23373	19706	17444	22296	24054	28258	19846	26040	17061	26736
LOC107867324	11850	9848	32124	32375	9707	35557	16741	21411	13147	30931	11282	31812	17626	17795	26422	11478	14902	46662	32958	21073	13780	35210	23878	11408	9084	18153	46665	47939	18959	44039	13993	31056
LOC107840523	12369	19181	22563	23453	14391	21018	28088	29127	18593	23288	10363	22722	22550	25450	33673	18187	22262	23277	28719	24920	32084	31429	34434	20518	15167	19365	21203	25574	21512	29757	27718	35707
LOC107868485	61240	23709	25377	18635	39808	24596	10391	12370	19531	21123	51980	20230	19500	23592	17635	29279	18452	24502	17681	15634	26726	29985	16638	37123	46724	19686	13889	19492	18541	18040	5755	10400
LOC107846997	96	2730	14486	9714	404	6642	99130	53298	1618	13558	1043	16854	4553	6074	34974	1724	2120	9577	42885	13925	3784	11713	24588	947	656	3464	25142	22372	5331	59156	73436	190490
LOC107839360	7587	12618	26908	32840	11127	26773	29695	31054	15428	23887	5453	18506	11094	23766	30179	11212	25578	39892	42568	21126	23082	42622	38316	13865	9539	30555	23589	21088	28083	33534	16490	27372
LOC107839465	26474	25053	39514	29950	26009	32036	11502	16167	20300	30985	16822	33127	22203	24157	25952	19786	21408	32256	23635	17337	21174	28956	22255	16068	31985	28484	19989	27632	25587	19191	8340	10537
LOC107862976	14057	16073	31689	25326	10426	21143	18606	27336	17754	30399	8277	26237	17888	19002	23117	15745	21381	20242	28807	25498	24202	39191	43205	10940	16890	27808	23617	27369	27427	33863	21303	39848
LOC107848409	9140	21588	18773	22691	9327	19480	27542	24170	20678	21647	8764	27453	36444	17656	25696	26639	19541	22812	31559	43384	27982	21872	29770	16385	10948	22923	30986	31381	21918	29403	21221	30707
LOC107842929	41254	16179	22418	21328	14493	20749	29959	32535	17909	20977	42425	22013	15589	17983	24704	14144	16831	22395	28696	17060	18086	27353	25588	16541	30911	18869	19575	24259	23980	33507	21783	29228
LOC107861808	77503	12353	27915	16847	19569	24578	7615	8869	12717	20672	120182	22463	12431	14470	16605	20311	11775	21886	15382	11244	18990	26747	15074	35868	66761	19002	15887	14964	16288	10338	5257	6383
LOC107843988	5132	15477	24777	33419	8236	22276	39659	38158	14433	28049	2449	30590	15814	17265	27609	7601	22378	28184	39078	31992	21107	30718	29705	7890	5353	19445	32671	23123	21860	34014	35401	32813
LOC107876108	18756	22789	13740	13548	17476	12144	15363	16464	30427	18861	12784	15171	41565	36277	35816	30825	38890	15765	21069	50841	56043	29787	27589	38048	5740	12094	11557	14629	11050	17014	18385	21958
LOC107871249	1274	6785	4980	17765	1975	9949	67465	52851	5330	22667	4210	33158	90741	12028	62226	11257	3546	7931	32506	59670	30857	11487	43303	7621	1724	2053	16430	25120	2798	27671	26981	37214
LOC107852833	30710	20134	20300	20387	15642	23038	31504	29372	17616	22867	29294	23605	20014	19529	23910	16659	17398	21852	25222	20531	22460	23024	22590	18095	27179	19601	24990	24498	21360	32840	20071	34474
LOC107863363	28898	22949	26558	23221	28250	25914	13688	15479	20844	21397	27326	21968	26253	27043	21467	28350	22698	24983	19959	25447	36503	28041	19687	32587	32284	21872	17384	19632	20211	18115	7688	12265
LOC107842797	21712	18176	24814	24578	17763	23262	26573	26007	17309	22846	18320	21690	16731	21005	26548	15250	20452	29360	31470	17944	20693	31229	28829	16168	22099	22762	20723	27651	23629	34283	17881	30794
LOC107839432	50104	19261	34702	20505	31359	29707	6615	9886	21698	22552	43830	23869	17562	22802	19128	23625	22392	27365	15092	18396	27886	31746	16186	36363	51713	22894	12514	15561	20648	12617	3652	5854
LOC107855097	30615	27539	29906	23692	31326	24266	17276	16328	23123	21183	25085	22197	23361	27581	17110	26969	24382	21323	18513	21878	33066	24117	16899	25220	35041	20949	20104	19573	19482	17377	14719	17473
LOC107875604	19426	19135	23288	21597	15335	21982	29021	29728	18664	23451	14692	22992	18083	20766	26655	15950	19042	23698	29099	18782	19720	28272	28121	14015	16790	21230	21286	29480	24059	37372	26152	39736
LOC107850736	45745	33796	14235	9587	24528	15716	7999	12197	29521	18392	27794	14691	37298	33961	37090	33661	28167	10079	12019	25781	47333	27133	24077	35853	26548	17287	9901	12493	15731	16436	12508	14793
LOC107845921	14186	17304	22842	21954	11787	21312	34454	37520	17064	22779	11724	24072	13725	16401	27403	12540	17903	20731	34150	15103	18574	25177	28514	11658	19548	21221	26892	21217	28597	33463	32329	48205
LOC107866869	26651	18868	21433	19135	12059	19984	32469	37319	16779	26572	30745	24416	13008	22357	28549	11924	19445	19787	37976	18006	15598	32726	33549	13689	23004	21487	23813	16959	26261	19659	27223	18331
LOC107879536	45648	23723	26441	23807	31833	22619	12218	11987	16806	22840	40207	24451	28802	18616	18948	31289	15842	24319	16891	23797	33961	24440	14980	28854	46862	15159	19340	21102	12007	14395	7889	9230
LOC107868921	8454	12922	26771	21457	9884	24421	20390	27273	13518	25989	10176	33596	18753	15695	24848	11831	10542	18437	21683	19919	24210	21121	24927	12329	19950	14142	26247	44202	17729	59520	23594	64023
LOC107838891	21821	22501	28929	23223	18360	24692	21747	22234	22600	25999	14630	26255	19463	22950	25602	17666	22662	25312	25422	21322	21516	26519	23718	14554	17542	24465	19508	24907	23396	26113	20666	30109
LOC107843987	41502	18734	24756	20289	17360	19465	28379	25916	19515	23727	35372	22346	14575	18907	25181	14404	17216	21160	26295	16087	15588	26896	23114	14183	25278	20899	18456	22404	22924	31077	21687	32433
LOC107839324	18899	14747	34827	31480	19701	27562	29409	22375	15013	27160	20137	29271	17389	20988	28699	15315	21993	32414	30608	13571	16652	22254	21690	11737	33481	20676	23605	23902	20906	20824	17777	20523
LOC107864547	11536	18796	31103	20062	12730	21215	29352	27734	21462	26581	4803	25086	20568	22855	30863	15068	17967	21769	30701	23438	24890	31398	35392	9551	18130	21159	15762	16631	20604	20826	33125	42328
LOC107859669	9221	10457	18878	28923	7350	13769	55644	43750	8581	20404	7969	30693	15596	10046	38325	8633	11120	21855	40709	19743	12447	15227	22192	7734	10582	13882	22882	19038	24109	36839	62807	53437
LOC107878843	30601	15006	54999	28437	33909	35699	1155	8166	18195	29221	21891	42909	18654	19001	19945	24574	17066	24878	7741	20893	29222	23347	6057	21182	95699	23620	13656	16198	17725	1815	803	332
LOC107876051	13218	18245	13777	17896	11015	17839	33765	29878	19085	23744	11298	22792	32218	20891	40753	19911	15456	15484	23784	25358	31736	28953	35853	17065	10212	14316	21905	22715	16005	29267	29198	37056
LOC107875923	24191	37665	19997	14978	32645	21418	15023	12830	42697	15001	14220	15538	32271	41809	17055	29556	35174	17647	14705	35627	38753	18549	11936	30039	11740	15691	15735	19816	21189	17259	13615	15786
LOC107880057	17009	20647	20748	20729	14742	20156	27648	27911	16929	27213	21178	29638	26456	20467	26739	17853	14590	25203	22973	26278	21175	20046	19185	16418	21798	17470	27443	25057	18410	28172	23608	36227
LOC107860616	931	3526	13174	27149	1857	17495	37386	40939	3810	19814	1934	26896	7097	5400	56327	5072	6692	21415	40914	18522	21486	73553	88569	14226	2786	8453	26510	21234	10980	23453	25182	42979
LOC107867451	21548	23618	36329	21475	15545	19711	21999	20847	26069	22254	14534	21056	15066	21916	27175	17069	27565	20468	28450	23510	26118	29158	24684	15604	15675	21551	15507	13178	23193	28857	26580	29023
LOC107863279	21759	26257	23922	22951	24149	22622	17985	19165	22681	23285	18511	22914	27455	28980	20762	23125	22063	19988	18973	24740	34793	20844	17828	22824	30553	20319	22982	20780	20999	17277	14739	16925
LOC107868342	8579	15310	28591	20950	7347	16780	28722	27403	15899	25527	6619	19943	18417	24777	43998	13844	20809	20880	32406	28511	26349	41898	40570	10598	9832	22714	17446	15327	24676	22687	29256	26260
LOC107873252	29531	35478	29520	15265	30913	21479	10063	15164	33090	27606	22770	22632	18985	35012	15539	23754	27160	23939	16613	14305	23571	21681	17505	18728	26907	22615	14525	22343	25885	19151	9517	18810
LOC107839919	4469	10471	26482	29796	6949	25354	27629	28887	10357	23345	2703	27662	11845	14066	35427	10262	9824	27801	32505	11316	19437	36864	39969	10470	8157	26022	21132	27432	25008	33857	33297	46534
LOC107846748	29664	24343	22883	18872	36954	25599	16473	11263	23711	15967	19094	17088	28430	28551	18902	25906	22278	26730	19671	24078	29884	30205	20481	27442	16784	21942	9524	22689	18970	20017	13860	15462
LOC107842408	2962	5522	25962	49379	3472	27799	18763	27670	6362	35353	2328	39941	10383	9486	30764	5599	8814	38456	35755	13558	14073	38855	29801	6285	7361	28459	46097	37579	25814	31508	12909	24439
LOC107860091	12639	18310	11461	9061	15670	8388	57017	38725	19257	8471	10384	9438	18540	25078	41625	14887	25673	8461	23818	25226	34136	14293	21525	21514	5532	5210	8084	9134	14549	38231	32936	94124
LOC107870039	19556	26222	21032	20578	18505	22246	20739	22061	23975	24524	13441	23737	21272	24780	22130	18897	23811	21440	23843	21939	22560	22210	21706	15186	18373	23685	18578	25479	23682	24895	21253	28401
LOC107867353	16022	18832	21568	20489	15505	23360	26600	23641	18917	23300	10376	21862	17909	21296	31136	15944	19841	24648	25955	18739	21253	33069	30371	13606	10651	22042	16121	25126	22521	31608	21326	35250
LOC107855063	8890	17789	35591	33455	13232	23449	27760	29211	18680	26219	7584	22786	14783	23346	27057	15001	22696	21803	26077	18440	22667	26170	25105	11717	26148	32801	23162	10957	30377	14083	24762	16381
LOC107854949	11725	16680	22636	22495	11056	18486	33221	33105	13715	20940	10069	21285	14466	17335	29558	13363	16797	22792	28044	18543	16896	24392	24613	10108	14830	19285	17463	23666	25195	32236	43277	49091
LOC107878276	49564	43309	12521	12963	44174	17685	3667	9401	40105	20621	19090	14355	14906	29480	6758	26203	55738	9529	16949	12428	30504	17274	11035	32543	30151	17229	21671	13771	16602	20877	11162	13960
LOC107855963	25676	18891	16177	18352	13729	17401	34749	38712	13155	22852	26130	32221	20369	12345	26185	13989	9601	11195	23667	19479	17855	15099	22037	17081	23107	15087	15271	23639	14698	29748	37880	49350
LOC107868489	3832	11444	14045	22627	5744	9906	87324	44951	10283	13923	2134	17012	13815	11915	28603	8007	12948	13785	32087	25432	13630	12610	20635	5658	2757	9447	16447	20448	9007	21816	91820	81286
LOC107845346	27348	21106	25906	21203	19017	19902	22662	23603	20509	21121	16839	22186	24350	20357	20236	18777	23704	19317	23832	22284	26842	21403	21004	17057	22387	22811	19265	20618	17988	20160	22685	26020
LOC107877347	20401	33191	19513	16458	26176	13771	7087	7799	38901	9481	24504	10329	44895	48449	9629	38433	53682	13035	10184	55310	65685	13614	10006	23622	18083	19732	14478	3222	10116	2940	6995	2385
LOC107839756	18270	27657	23324	18200	19984	20258	25138	18041	28324	21739	9163	18930	15469	24234	20869	14718	36355	19858	23414	19794	20961	23210	21122	15895	16281	26716	13064	23274	21760	25786	28502	31521
LOC107879625	46271	15464	23328	17628	13494	17617	28433	29501	16840	19668	43866	19433	12255	15262	22999	12747	15555	18779	24986	14479	13290	22689	21214	13749	26395	18329	15595	22176	21221	33312	21511	33455
LOC107873633	20736	20541	15827	11827	15876	10320	37373	31679	23253	13420	12182	15165	24178	23099	26670	20808	18698	9696	25015	19527	33522	18746	25034	17476	10926	12336	10982	13902	16533	35725	39908	60407
LOC107847413	17660	20104	20048	22987	17898	22175	28530	27353	19638	20607	13282	20535	18599	23379	22376	17498	20143	21245	27139	19948	23564	26394	26252	15053	19254	20433	18949	19677	21764	25466	24506	28867
LOC107866830	21857	26060	13579	11946	23869	15243	11369	17602	27518	11039	8448	13368	29325	37001	24936	24899	19747	7886	19070	25447	46060	40029	48865	23271	10946	12450	12280	14414	21834	29680	14265	26488
LOC107840564	27659	18028	27418	21267	15110	19614	21746	20724	16707	20070	18644	21114	21466	18284	21892	22139	23444	21512	25511	22695	25983	24820	22711	19649	21535	21285	19703	19995	17749	22045	20856	28669
LOC107840462	21513	23014	22321	19519	18963	20961	21949	25376	20285	19122	18982	19225	18624	23650	20441	20754	21015	20926	23414	18885	25343	23180	22438	20835	24858	22537	17340	17078	24253	26994	18264	27983
LOC107844722	7827	14653	19740	26348	7639	19366	19625	29596	16247	24403	5524	30615	21223	14013	26126	19530	21337	21282	35322	32401	22427	21780	29315	12026	10135	22609	28141	24269	21562	25624	30694	27934
LOC107839686	35550	16881	25438	21855	31480	22364	15171	15388	14130	17879	34970	21900	17626	21161	23571	24530	17036	26186	20538	17661	26305	27094	17442	26797	35689	15235	11505	25654	15866	21738	8321	15992
LOC107845027	29916	21472	25666	19556	16220	17819	27182	23944	22659	26029	21216	23868	16326	19989	24207	14653	17599	18649	25484	14047	14948	23217	22369	11543	17592	20386	17161	25178	20422	31224	21302	36568
LOC107877628	19786	24945	22787	19074	21833	15400	30555	32193	23859	15990	7984	18879	16244	18817	12593	16542	26468	15608	21865	23299	17666	9480	11704	8920	12824	19440	15059	17598	21998	34732	58053	54705
LOC107839000	28503	16182	23434	20749	14686	21105	28503	27182	16878	21578	26837	23268	14736	19059	25295	12946	16727	24118	26479	17061	18545	26451	24242	14321	25113	16604	18006	22311	22622	27744	20242	24720
LOC107859883	13218	22852	21934	23816	19126	22693	26027	26888	18571	23509	10070	23281	19000	25664	24367	17469	20478	22428	27012	20930	22484	21950	23030	14206	14130	19813	19386	23134	22538	23302	25397	27425
LOC107850513	30588	14022	20357	20352	12517	21239	30206	30065	16102	21859	31941	21465	14119	16819	26254	12109	16662	23235	28583	16556	15774	25095	24449	13962	21872	18444	19606	22867	23807	29739	18974	26348
LOC107867489	882	3448	14585	40734	2034	40329	31800	55069	3521	27843	2145	15827	3329	5797	36527	2830	8041	44483	49817	4515	7719	54543	52926	4868	676	23158	5658	12393	22430	39693	34781	31731
LOC107850775	52570	54079	30931	16633	39611	22404	1027	6547	44183	20315	24964	16303	12230	39484	8714	27188	39846	12266	10031	7227	21368	21314	9013	14949	47582	30399	11568	7989	27230	3814	1360	430
LOC107859896	5161	17638	29822	24414	8365	16229	25008	24347	17318	26581	6453	29716	24374	15385	24278	15443	21677	22145	31685	29504	19157	21534	19676	11318	6912	14029	27003	16425	15743	33436	40268	41818
LOC107843345	46932	18626	27874	17906	23663	21266	10875	13353	18638	17880	59687	19284	19592	23737	15596	25498	22916	18266	12953	23122	29973	19482	12429	26313	59825	16317	11767	9496	13755	8598	10826	5657
LOC107846940	9902	9883	8989	11376	9452	19516	16610	23123	13789	8019	5136	17227	18267	9550	27008	12673	12048	6978	19744	17901	25894	25777	27742	15756	11003	10582	26677	22409	63487	63769	45199	65690
LOC107862389	20465	18699	20122	19114	24160	25471	15224	17472	17449	17026	19567	19344	18368	23148	21886	18824	19005	24141	20227	20668	28277	31898	26234	22926	21874	17387	15448	20912	23213	29979	15222	27365
LOC107854147	18906	25214	27392	15244	13954	19322	12386	24293	33762	26781	8884	24432	18932	18820	21407	17311	20954	16792	31790	18090	14045	22902	28054	10850	12378	27552	19877	29184	25288	31204	19438	25320
LOC107872768	6562	11401	24105	24031	6213	21064	38054	31625	8999	26442	6322	32568	13290	11471	26828	8413	11194	24616	37497	15827	10772	18753	26010	5082	13013	19444	28271	35348	25932	40252	29452	40143
LOC107864425	11433	19854	17556	13779	12272	15847	13571	15325	20063	20201	13590	16977	31748	31800	39593	27494	21119	16791	17860	31425	47732	31948	35798	30581	10858	15336	13285	14008	17794	18385	14855	19089
LOC107841109	20255	19567	25887	21010	13321	23180	23467	23606	17290	23509	16436	24504	16132	18814	22633	13346	18122	25067	27031	19822	16365	26482	20836	12934	19570	25899	23904	22067	24541	26049	20655	25645
LOC107838952	36309	16828	25768	19417	17771	20048	23380	23687	17140	21085	32305	21258	14659	17576	22171	17024	15741	20664	22985	15101	17376	24768	20364	16230	33110	19811	16206	20484	19638	26476	16817	24143
LOC107864467	16794	21093	23549	23683	23132	26049	13288	16819	19145	21802	17126	27675	22657	26132	21726	22426	21533	25197	17554	23535	34697	21791	18014	21198	29171	19250	20872	18402	20319	16414	11199	13369
LOC107847431	12253	19278	15414	15289	12148	14171	17366	19429	20184	21463	13116	19743	27812	29918	32924	23803	19968	16836	18039	30882	40206	30473	32571	24478	13189	14552	17220	20223	16982	23417	16928	25109
LOC107858641	2861	6887	7134	5859	3465	5432	8051	9613	16217	19373	5977	13788	50514	42205	91426	34775	12131	7156	9620	44433	90871	40120	48987	39399	2533	5441	4715	8821	6047	9764	9220	12357
LOC107878770	22002	18084	13241	9475	18999	12935	6752	8162	28458	16353	18925	12254	24166	37793	42550	23017	41173	13108	12411	35497	61893	33815	29834	46449	14932	11515	6227	13878	12271	14207	4617	9663
LOC107871416	20429	20917	20721	19925	16161	20832	22608	24390	19311	22219	15100	21746	20013	20635	17865	16531	21444	20511	21626	23465	22263	21645	21302	15260	18303	20163	22814	24326	20049	30162	20696	29269
LOC107838821	14204	19438	20536	22009	17077	20934	27406	24358	18241	20150	12847	20273	18702	23508	22245	17344	20276	20662	24434	21530	23902	22093	22000	14878	19394	20808	20128	19837	21255	22148	27351	27348
LOC107861937	12127	20586	22918	26625	17325	22558	37444	27481	19313	22795	6930	21525	13970	22104	15499	13775	23723	23139	25561	21096	21587	17809	15326	12019	21016	26290	30492	11064	23402	16750	24187	30694
LOC107858930	18721	26691	23858	20857	18817	21457	16538	21611	20314	21442	16704	19880	17277	26147	22084	17364	21845	22735	23534	18773	21533	23527	22261	13939	20274	21785	15059	21764	21807	22744	20358	23633
LOC107873422	15613	18664	23840	21870	15936	20765	25851	24621	18916	21018	15687	18075	12734	22337	22541	15438	21035	25313	27987	15236	18586	30624	24004	13248	11417	23711	19780	24535	21419	28739	17505	27663
LOC107862107	25452	33423	21666	15846	23854	14416	15211	17005	29903	15382	27034	15335	36636	31848	13949	30965	28676	12013	13709	30514	37131	11853	10974	21910	25484	16799	17245	11316	15090	12644	15069	14886
LOC107863500	31760	29529	15410	21110	30339	14734	4257	8971	19036	13716	12940	15839	51786	37001	20591	43532	22507	13885	10482	20717	56666	20205	20824	33242	18491	17803	17452	12584	11032	7378	3772	5503
LOC107864041	22606	29503	13676	11979	20013	12798	13984	17300	18609	16868	29242	22361	43899	22165	22903	37833	17408	14248	16693	33588	32610	14545	15575	36813	7098	7893	12019	21151	10990	26522	12883	26344
LOC107863035	78088	21622	22620	12786	32964	17356	6595	7835	16066	14740	66137	16181	16535	16323	12705	35133	12171	15559	10517	11496	24726	16646	10212	40011	57875	12361	9512	12210	12316	10296	4816	6962
LOC107875288	29786	22575	26542	14391	19703	18070	14714	17328	26571	23728	21789	21617	19130	21907	18698	21418	25595	16081	21015	22860	29092	23073	15910	21568	25875	17191	18720	11669	16135	20942	15432	21499
LOC107867044	12520	17804	18600	20818	12070	17059	35245	27099	15533	20774	8502	22125	18670	16717	24859	13175	17210	19268	27472	19975	17098	20371	23079	10692	10142	18027	19067	24397	18499	33937	33016	46697
LOC107843077	4662	6454	8227	10871	6032	11675	12743	26752	6135	8382	4229	12930	3216	4394	19836	5375	5390	19464	21146	10570	23641	40270	35674	15066	3038	10051	6743	15043	40268	87453	44487	129345
LOC107860138	1332	3519	26886	49062	1873	39885	19889	30125	3550	39148	926	23189	1955	8164	32310	2228	16503	52013	54895	9529	6304	41300	37798	5031	2152	36307	41084	17607	27342	18976	2933	5642
LOC107859358	9233	31247	18509	17953	14964	11642	22329	18927	20019	19718	9887	24667	46952	18656	8255	22470	19676	9024	14565	29738	19966	5097	5838	10170	13036	17339	26621	39632	15516	42387	29873	44179
LOC107847972	26077	17516	22102	18885	14108	18540	26894	24886	17437	25022	22338	24900	16505	17696	27052	13856	15120	19984	23188	15920	15773	22152	21303	11480	17216	17318	17679	25790	20466	30932	17222	32588
LOC107862288	38596	18970	22819	17502	16243	17008	24532	23165	18485	22071	31332	20856	14582	17199	21598	14051	15090	18004	23422	14039	13779	22576	20620	13173	22273	18436	15712	22227	19510	30008	18231	30849
LOC107866978	34187	23407	26776	21795	23213	22102	12237	12850	21039	22672	17650	23830	20374	20936	20813	19105	20038	24320	20487	20576	25673	29209	19127	18176	22190	21200	17196	18907	19014	17794	6949	11739
LOC107843776	12286	14739	8440	13051	12975	33360	5030	14406	21916	17234	9115	20773	13402	14511	16505	12461	10513	17042	24175	9175	17705	31896	26669	17647	7725	13168	46750	34408	60418	87213	1948	8383
LOC107838906	31968	20261	22886	20121	29428	22161	13335	14217	17187	17409	25491	18429	17674	22910	18906	23290	20695	22509	16946	18069	31674	25343	16382	27867	34740	18203	13223	16534	16919	15579	8627	12583
LOC107862068	17180	20233	21699	19142	14299	18206	22154	22914	19721	19640	11462	19088	20489	21031	22724	18592	19100	17582	22242	20620	22356	23238	21712	14965	17055	20572	20152	22330	19531	27114	23718	30666
LOC107859594	11335	14535	26252	22316	7183	21411	27568	24680	18947	32872	11503	38321	14972	22692	42714	5615	18638	26810	26035	22762	23366	33975	27376	16292	9122	13499	9246	28004	16052	7015	15144	15014
LOC107856791	33027	19209	27766	21263	30854	25616	9711	10792	16759	20294	26610	22799	17261	21058	18157	22222	17432	24939	15781	17877	26288	28811	15855	25597	38073	19801	12248	18209	17957	13073	5889	9145
LOC107861774	33694	42329	20345	21562	28641	24006	2299	10395	31322	24772	22641	19391	18676	33347	12943	23577	40310	15990	11953	20944	26615	20194	13014	19166	32049	26334	14400	11262	22866	3218	1238	823
LOC107854406	49616	34889	19931	14941	40485	20249	5952	8390	27699	12941	27903	13374	24660	30172	13325	31236	27940	18753	13312	20174	33398	21630	15382	29227	17958	16933	6261	13727	13782	10155	6941	7473
LOC124897159	16476	19671	24471	21319	15200	20660	21831	19881	17221	19142	13447	21758	20238	19933	20500	17183	21182	23775	23377	24047	22796	26154	22023	16838	16860	21022	17318	20853	18188	22800	18580	23609
LOC107839717	28671	22614	26248	21013	28368	21612	6968	11075	23941	18889	16485	21299	26226	25575	19405	21408	25751	22412	16001	28274	34613	23753	15080	22978	29381	20040	14468	16141	17801	9366	5646	6115
LOC107867325	67918	46251	18450	8305	69288	14478	3589	4364	32734	8100	39791	8395	22845	31269	6524	41536	17522	10902	5147	10634	31292	15631	5379	45431	28638	12061	4039	8112	13495	5681	3674	4923
LOC107868310	51927	20588	29650	16409	31983	20822	6974	7510	20165	16532	43359	16322	14512	21434	12974	29662	21346	19776	12390	15017	30203	27059	13271	29690	43823	19909	8161	10752	15532	9238	4159	4837
LOC107850619	2788	6844	13988	16226	3968	12867	32497	38043	8900	31146	5484	24067	34516	19134	60390	13238	7474	12778	25371	31084	21819	34483	46652	8219	4084	8642	13059	21770	8962	26045	23492	27467
LOC107877683	9289	14697	22917	22853	10383	19789	18018	21029	15667	24509	9039	23850	18234	20130	22890	15588	17908	20858	22568	24508	26153	23586	22658	15813	11090	18135	25735	28128	20855	32493	17399	28410
LOC107849818	23402	24744	13866	6065	14414	12150	4243	8408	33290	16952	27324	11337	22569	35927	18099	29255	33060	10289	9480	38171	59793	27309	22012	40244	15473	12017	9581	15999	14993	17375	6615	10154
LOC107861848	35381	20825	27196	19783	35479	24054	6282	8690	20619	16614	25240	20609	18146	27164	17009	25313	22794	22345	13678	19945	32666	26734	14410	28604	36085	19658	10085	12581	17415	8775	4241	4024
LOC107840911	62836	53259	18638	7770	55023	12703	700	2212	38998	9660	37791	10963	37674	31431	5740	44751	20609	8607	2589	17953	46379	10894	2227	37145	33622	8179	4223	7002	8667	2273	744	894
LOC107864240	15228	15288	28975	20718	14538	27992	18418	22795	16527	24450	7400	22504	10209	18290	30429	11271	17743	33263	32075	16949	18022	50899	37711	12675	7008	18850	11141	11316	23232	19849	9637	16172
LOC124892889	9878	14049	21969	17741	11017	38988	4472	13214	15255	35209	3834	34680	7038	10114	25944	8534	10130	28451	19056	8694	10537	19082	22291	9942	17986	23930	42357	23016	46173	41415	9313	37120
LOC107839106	11059	15177	21116	23524	14080	23091	24553	23983	14804	21184	11051	22209	17941	20076	26075	13507	17274	24485	27063	21211	22564	23839	25298	13687	17558	18338	18987	23148	19018	23242	18434	22628
LOC107864061	36267	16017	24787	15665	13207	17430	26543	23938	16989	21622	31013	20337	11266	15913	21753	10789	14947	17936	22557	13553	12465	21399	20049	11878	22389	16641	15890	23212	19630	28859	20071	35081
LOC107873014	9004	14988	9900	19111	7825	14451	27153	26090	11123	20834	7971	27204	32637	12656	19968	20035	16509	13905	29249	36108	22248	15010	20450	14568	7683	15898	23224	22242	11377	24864	47580	38094
LOC124885466	26723	17074	23113	19464	14152	19609	26423	26084	17766	21608	22454	21651	14071	19146	15620	12958	17125	13601	24463	14722	15714	22421	21150	12503	22266	19239	15808	24086	21878	28122	20425	27282
LOC107850548	19079	17148	25340	22653	21597	29843	12314	13318	16270	41597	13507	20803	13824	22756	20171	16407	20169	29302	20246	13048	19528	32436	21699	15731	20658	24254	13540	22688	21108	15839	9983	10787
LOC107875950	10251	18077	19311	21970	11654	17520	26104	25352	16862	22842	7007	25073	23276	18000	26546	12981	18248	17091	24804	24434	18649	20896	23372	10152	10675	17998	17729	23760	16919	28117	26500	33184
LOC107859831	12950	17291	21068	22630	13658	17199	28590	27417	15039	19174	10979	20104	16804	19432	23098	14808	17050	19080	25943	15123	18470	20947	24147	11996	15789	17060	17086	26078	19688	27914	28346	30269
LOC107845330	26328	25992	27685	6518	34069	23664	1097	2824	39695	19892	26036	16331	11641	20729	10236	13535	11582	11113	2407	8987	24329	51281	1930	32273	60065	14161	27871	8292	55462	14771	173	1888
LOC107878801	19715	18519	29410	21220	13337	18322	20617	23479	21744	22838	8900	19733	14113	18942	20938	13894	22255	18478	25884	15383	15543	21576	23856	9363	14085	25211	20209	18361	22804	21742	24429	27522
LOC107861665	3317	9042	4085	5292	4630	5651	5748	7783	9856	9845	4218	10923	51128	21423	54531	27374	7646	4447	7533	32214	92723	60349	83202	49709	2947	4330	6743	6297	5745	8597	10795	13818
LOC107839010	9219	18925	14475	16113	10509	17001	18317	22599	17251	22219	10919	17993	39165	29763	50084	30241	19016	16043	21304	24420	31567	25586	23486	17382	5693	12899	12592	14028	12188	18545	14013	17978
LOC107845467	16935	20119	22838	21853	16620	21922	16314	17219	19373	22900	12569	22976	20254	21977	20399	17915	22786	21497	20144	23185	24202	22939	18589	16272	20079	21613	20257	19133	18897	17900	13437	16580
LOC107864325	26249	46765	18621	13470	29859	16892	4309	10831	29594	25274	19822	21428	27125	27763	9807	23100	24725	11878	9905	23151	25163	13494	14235	17705	17066	20217	13648	20301	20177	23198	9284	14007
LOC107844423	14165	16509	20774	22055	13030	20578	24735	26142	15986	19219	9533	19740	15745	20615	23156	12764	19843	20912	26584	17221	19300	25190	25758	12704	14478	19462	20438	16568	22108	22222	23623	26918
LOC107870486	13843	11157	22073	16544	18649	23230	11267	14202	16107	27804	7359	27962	14741	21247	11739	18033	15386	17753	15818	13042	15464	13152	8522	8182	29569	18612	23453	63906	17275	45649	11035	35247
LOC107871178	14149	21371	20750	20057	15702	17645	22299	25425	20188	21138	8861	19627	18751	21261	21561	16332	18005	18867	22956	17817	19024	20298	21057	12114	12681	18361	16984	23152	18910	26541	23172	30247
LOC107840870	26137	16833	21788	18201	19069	18036	22022	20588	16342	17769	21335	18015	15462	19215	18999	19234	16841	18834	19490	17303	22348	20695	17445	18181	26979	17408	17310	18297	17873	22648	17857	26146
LOC107864038	35048	17734	27439	17903	22732	22304	11959	12964	19862	17382	22622	16129	11716	20006	16821	17826	20234	23042	18443	12864	20328	30701	21035	18686	26047	23776	11506	16187	23001	21327	9591	16800
LOC107878304	739	9051	33764	41751	3265	33079	15290	27625	7362	41229	287	32424	5613	11834	28256	3644	14026	41702	37178	13466	10990	36707	28107	7514	1214	27749	32779	23106	25782	19792	1845	4764
LOC107871515	43325	47170	9249	5938	28180	10944	5399	9512	39998	13004	41026	12970	45397	35169	4699	37472	33149	2959	5550	23042	36567	8499	6312	29610	20979	13413	14098	4992	10659	5004	10852	6449
LOC107855307	8276	12615	14962	13989	9296	14124	36572	27247	13768	17606	6944	15169	14657	17097	37825	11876	13959	14659	21799	22589	25222	26644	29865	15816	8201	14244	13960	16973	14828	23912	29488	56658
LOC107855846	18183	18388	22086	18087	13697	17688	24167	22363	18847	19357	13349	19351	15197	19935	20196	14066	19163	18630	21110	17159	17556	21822	20253	11749	18097	20196	17940	20350	20951	26606	23253	30904
LOC107864303	9471	16378	20085	17569	10256	16373	20020	34254	17278	18381	10591	17639	20497	21091	25790	15824	18664	17713	27992	25270	28573	20675	25205	15080	11937	15007	16557	16755	18112	22009	21061	28077
LOC107840132	5003	10712	25286	28222	6845	24387	23270	24841	10830	27484	4322	25352	12919	14111	34269	9671	14216	28902	36969	19638	15388	32057	30997	8106	7516	20809	24434	16347	20097	20369	16260	19251
LOC107842480	16189	16885	27592	15746	12861	16441	23832	16395	22087	16942	12349	12315	11605	17157	28156	12530	21452	25612	31537	11678	13359	30899	33095	10540	8040	29226	11892	17116	26644	24525	16155	27930
LOC107854965	37713	23559	29651	18426	27277	21615	4254	8220	22918	17682	24186	19261	19722	23238	16973	24325	23483	21082	13085	21875	30522	26053	11927	22212	33632	20965	11467	13347	18212	7603	1724	2111
LOC107867529	3262	10459	24135	14637	6372	13649	10943	13388	13951	35491	6614	25508	16799	25095	34162	13104	22866	18740	15721	49819	38698	56691	43395	17746	10823	10630	11858	18297	8817	9482	6678	9981
LOC107877631	20711	13980	24553	16847	17418	28566	15659	13382	16964	20314	7933	17640	10384	16340	26365	13314	15493	40121	27079	13038	12603	40376	27156	13263	2911	20135	9436	27846	26959	35289	4042	21619
LOC107857539	18522	16025	22213	20469	20196	19733	18521	18869	15457	18270	18211	19640	15675	19940	21108	17890	17234	22340	20430	17762	24305	23931	19762	17535	25354	16316	15821	19101	17860	21149	15785	21648
LOC107843785	15606	19141	20334	20338	16842	22492	18094	19789	17015	21046	13187	22210	17968	20295	19588	16410	17312	21354	20659	17690	21167	22893	19697	14856	20602	18582	19257	21191	19189	20675	18241	22078
LOC107870070	11507	17714	21661	19909	13320	19090	22555	22866	15536	20924	10226	20924	16002	21839	24933	14064	15896	20171	22692	21287	20344	23163	22019	12448	14161	17808	17695	22837	19185	24589	21547	26562
LOC107859367	50688	19099	30093	16960	28905	19962	7905	8425	17936	17507	39451	17186	12842	18285	14327	26163	17433	20547	12547	11483	23257	25721	14132	25760	39157	17229	10316	13584	15137	10917	5185	6723
LOC107856090	54846	26542	23296	16523	29303	17075	9564	10230	18220	17709	34244	18346	22971	16788	14771	27563	14720	17205	13672	15007	25017	18522	11925	26325	31116	15040	11580	14206	13020	12334	5975	8859
LOC107871487	4292	7740	35909	36554	7714	38791	16771	13913	13493	21926	1677	12235	1615	15920	14676	3190	19627	39707	35071	5201	7932	77590	40640	3811	5751	52944	7872	7487	37235	9730	4960	8265
LOC107838900	21637	20798	18287	17427	15645	17377	18773	18827	17781	20226	15679	20352	19781	17434	17460	16996	16975	18381	20409	22792	21115	20586	18153	15952	17103	19505	19733	19700	16398	23334	18516	24901
LOC107863514	22358	18491	22229	21147	17352	18385	18560	16703	16904	16747	14224	17928	17816	18345	17510	17733	21706	21457	21098	20131	24437	23384	20259	16254	20156	19960	17336	18341	16359	18133	14592	20788
LOC107863476	13233	14911	21241	20545	15771	20843	19988	16454	13977	16064	11142	17893	21403	17659	18277	17295	18849	24339	23118	26774	28069	24165	22915	18406	14882	18279	17340	18904	13561	20993	16626	22566
LOC107854050	18714	13294	20215	20226	12588	21615	20842	22371	13836	21014	20716	22435	15252	16254	22843	14283	14255	20040	22034	17214	18912	20495	17575	15099	27572	17523	17870	20963	17620	20106	20284	22031
LOC107839468	20481	17151	21718	21347	18508	22391	15849	14967	16304	17949	19730	19453	19794	20948	20590	19377	17900	21444	19335	20799	25142	24292	18125	19045	24178	18679	16003	16516	17021	15965	10859	14113
LOC107848366	18070	20828	26097	21237	17908	20838	13301	15755	19968	19613	10089	18888	20303	19473	19397	16798	21955	25966	21559	23600	24597	24513	18484	15329	16570	20929	16808	18328	17221	16289	10963	14048
LOC124888542	9011	21982	13419	18232	10712	18443	17245	19579	17257	24714	13959	20260	45534	29225	46869	32331	10683	13302	16367	25194	31377	17772	17930	15733	6155	11584	14185	10529	10806	15080	13137	15818
LOC107860374	13259	21276	19870	19584	14244	14936	28380	23185	19526	17498	12863	18495	26578	22199	21702	21968	17080	14345	19072	12528	12795	18112	19572	7531	8549	14069	13929	25906	16103	26190	28037	33575
LOC107856344	18368	26145	20747	13525	16935	16477	14272	17062	22993	16709	13909	15835	22525	22238	14100	19452	23813	15853	16283	22999	24716	18376	17645	14945	17294	17993	16113	19898	18119	23032	18316	25246
LOC107878129	10702	14001	11310	11365	8864	9748	28390	29432	16349	13497	7775	14525	26880	18586	31906	16927	14456	9931	24281	25512	28961	22232	30268	14436	6855	9080	12151	14207	11647	29716	29467	48251
LOC107840295	24127	13255	29684	22797	17674	26046	12534	13002	15301	21960	28235	24444	11727	20345	20006	13953	16028	27093	20807	12962	15961	33557	21457	16214	26923	21912	11625	16080	21609	13117	4920	6130
LOC107840788	15370	22219	18562	19308	14298	17684	18022	18873	19865	22422	11506	23354	20575	19380	20959	14737	17313	18839	19652	18593	19434	21390	16982	13311	14140	18199	19855	21950	18413	23134	16964	25445
LOC107877621	24531	13696	26067	20709	23463	30184	7187	9560	13876	22892	27647	23482	11036	18725	18801	15191	15063	27364	13938	13224	20358	31924	18952	22235	36706	17944	13723	16826	18395	14066	3833	8558
LOC124892892	6995	13791	13585	19795	6476	21084	13197	31864	5701	15348	4886	23725	12139	7190	13416	8159	12929	13712	23793	19293	19701	16721	21622	21435	6416	9347	52709	8485	16330	46869	7582	85374
LOC107838884	27138	15088	25165	19452	18826	21636	12150	13155	17751	18579	20640	19719	16028	21806	18767	16972	22636	21412	18225	20497	25095	23884	18392	17770	26465	20421	15006	14683	18656	14597	8654	10193
LOC107870989	12219	18033	18593	17918	11784	16258	20909	21745	17253	20535	7867	19342	20153	20125	27130	15001	17144	16486	21837	23055	21804	20380	23529	11856	12119	17049	15614	19486	16641	22879	25931	27787
LOC107847960	28072	12297	17487	19816	19575	21415	10717	15388	17434	12166	23861	16341	22428	13922	19411	22646	20299	15432	18129	23995	32055	23733	16733	26453	29008	18211	16843	17027	16228	11398	8350	11226
LOC107854013	16097	20707	23724	18492	15971	16399	20646	20753	22933	19701	10178	19732	16487	23467	22270	13842	21793	19809	21859	15743	16997	22091	19781	10008	10240	16693	14851	18501	20805	23414	18606	24027
LOC107862906	16726	14416	23389	20121	12723	18711	22399	22412	14374	20765	14716	20409	14090	15948	20874	13640	15565	20071	22140	15470	16965	20612	20680	11845	19193	17821	17536	22042	17207	23333	21096	27501
LOC107878062	17987	12738	15504	15093	9702	14867	20184	21008	14559	18234	17781	17318	23610	19785	33540	14271	15410	16413	20797	19853	28323	21029	27263	18844	14017	14795	14529	18507	16559	20967	17024	23707
LOC107867926	23703	18185	22915	18156	21089	19461	16473	15289	18281	17616	18692	17171	16019	20628	18731	19393	18096	19952	17962	16291	24011	21954	17043	17697	23375	18372	14702	16721	18426	18787	11489	16823
LOC107863251	18181	16719	22801	20399	15995	19863	21415	15433	17753	15476	10503	17094	13524	20478	17546	14593	23557	22038	20214	18040	19705	28843	19783	14010	13794	23920	13137	17926	16509	14633	24999	23478
LOC107870994	35279	33754	15018	11439	29355	15435	10162	9993	34613	16565	19074	15785	22565	30962	11209	21260	27419	12245	10707	19588	27177	16321	12268	17917	19063	15490	9417	16578	15553	16805	8452	14564
LOC124895396	16975	18268	12836	12353	12313	14874	18823	20320	18107	15136	11074	12639	21025	23891	31878	16728	16473	14977	20046	17407	24715	31536	35598	16113	11662	16745	11524	14075	21327	23036	14193	23827
LOC107842835	11668	19368	24958	19985	15400	19750	16213	22196	19998	26922	10613	25638	18340	18805	17822	20090	16382	15394	17498	19813	18231	12164	10220	8695	23928	20425	21777	14542	21401	16353	23892	22006
LOC107867269	20200	16011	19126	19774	11509	18427	24109	25469	15732	18339	16994	17770	13218	16725	19987	11687	16903	18569	26097	13591	14324	22091	23917	12342	16529	20727	18757	16381	21214	20393	20153	23165
LOC107839045	3280	7847	10480	13296	3496	15835	54207	24276	7348	22299	6811	17613	10834	9274	23489	6797	7800	13395	19868	17586	12410	15912	15391	7381	8542	12187	17324	26694	14867	34149	53406	75712
LOC107840868	11546	16331	17193	18727	12240	16557	26363	24721	15801	16937	7908	16735	15710	18331	20511	13632	17024	17875	22847	19375	18044	20300	22083	10321	10386	17205	17011	19170	17698	28318	26236	36210
LOC107850315	20744	14769	17493	16886	11017	17139	24771	24039	14384	18537	18747	20017	15667	15114	21153	12083	13617	18010	22676	17049	15692	20655	21016	12003	15871	15720	17718	21871	19379	28058	19817	27245
LOC107859219	18715	22521	24438	16755	14286	19362	7791	15042	31537	26425	7637	23655	16579	21017	17001	16090	25240	15087	23704	19169	15760	18324	22503	8413	14582	33939	14607	22561	27469	11988	7896	8349
LOC107846905	19226	22038	23527	22970	20336	19543	7025	10910	19620	19794	19828	17512	22790	23200	14473	21299	23037	19247	13525	20265	34667	19672	12884	21952	39937	21740	20775	7301	16300	5011	3897	2767
LOC107839655	6731	10488	21453	21341	7898	16954	28133	25935	11282	21442	6815	22031	11442	14865	29333	11116	13529	19191	24927	14104	20383	21767	24596	12107	11559	18456	18160	20078	18949	21832	30098	29569
LOC107846522	25825	16365	23218	17139	17011	23626	12374	13512	17419	17064	21220	18085	15659	19382	16069	18004	19190	21817	18559	16479	23698	26127	17917	19818	26862	20653	15698	16057	17621	14949	8550	10066
LOC107860124	23457	14888	18577	18033	17049	19168	19346	18402	13702	18849	25217	18951	16733	17280	17547	18360	12271	17356	16874	15674	20642	17876	15668	18876	29152	15001	18120	19152	14785	20784	16749	21471
LOC107853805	34	1132	857	3534	77	437	54184	56480	316	3589	193	5135	2564	2382	98493	519	163	727	44412	4714	2272	9002	62894	530	74	313	3514	5000	2774	36003	45232	137437
LOC107850304	21345	19705	24852	17746	17576	17443	16860	18853	21303	18166	11748	17077	15655	20617	15419	16582	22078	15888	19639	12689	18550	18245	18563	13485	18870	20664	15276	17813	17841	16639	21466	23974
LOC107854291	7660	6311	16330	33927	6873	36083	13130	27118	10051	13923	2912	12644	3887	12394	13752	5955	11938	31969	37286	5905	17041	60117	44411	12476	9910	40951	17410	3351	28809	14068	14657	9376
LOC107842328	23401	17680	22811	20035	22559	21513	10666	12335	17363	16971	20248	17260	16225	21621	16910	20086	19186	20161	16796	18218	26839	24655	16603	19518	25858	19494	13635	14886	18102	12637	8024	9371
LOC107875381	27623	15552	19627	16040	12733	16491	22018	21552	16231	18419	21180	17536	12953	16463	19926	12282	16107	17796	21162	14484	14337	20868	19245	11652	17685	17478	14246	19638	19142	26027	17718	26137
LOC107840206	15690	18484	19201	21302	20565	18134	14300	15677	15733	18613	10975	23676	26776	18644	20829	17234	17518	21828	18523	22182	24497	20708	15752	16718	18111	16159	18704	22273	14164	15970	9543	11586
LOC107850556	12602	17780	18367	17482	12532	15332	26868	21882	16418	16477	11928	17832	19237	17255	19772	15994	16567	17121	20283	19102	20196	15799	16694	13936	15709	15179	18139	17528	15312	21392	23880	35098
LOC107859076	31431	19253	21209	16469	15632	15553	19921	19397	19260	19574	18740	19821	14205	16254	19219	11826	16054	15276	21087	12601	13137	20667	19488	10803	18775	17897	12910	18486	18453	23786	16325	25282
LOC107854314	13914	17645	22636	19491	11379	17015	19557	21017	17932	19549	9435	21585	17057	16011	20049	14276	16446	17729	23918	18334	15435	21516	22681	9712	14049	20158	19331	18751	18046	21087	20525	21758
LOC107839510	22276	19141	20134	17012	14466	17523	80	21780	19299	19481	16055	17118	14810	19713	18700	15144	19734	16802	21605	16444	16401	22352	23686	13828	17387	18323	13748	20398	18552	22092	18709	25157
LOC107855300	22555	20390	29812	19904	16198	21621	10242	18788	23051	28403	14587	21794	9477	21247	9558	14506	18712	13896	12770	8431	17253	16149	11566	13153	35336	37501	16209	9055	31743	7954	15045	10702
LOC107875359	20733	16523	22687	20900	14239	17781	18426	21987	15665	19806	18143	20843	13785	16112	20171	12280	14588	19445	25812	13150	13706	20541	19945	12938	24180	18370	19719	17074	19309	14802	18432	15515
LOC107875462	14092	16820	19729	20166	15128	16739	25148	22320	15279	17024	13554	19077	16693	20092	19071	14415	16825	18254	21897	15642	19307	17749	18402	12512	15048	14582	16681	19556	17603	21429	22702	23470
LOC107850281	21952	17548	20487	17308	23511	19784	10811	12180	18713	16855	23211	16433	19607	23273	16350	21739	20098	19336	16032	19077	27614	22427	16198	20973	23464	17654	12305	15000	15453	12585	8460	10305
LOC107851542	959	4208	25291	30740	2428	28163	25746	24709	3980	25438	531	29268	5003	5547	20557	3090	7324	34246	35867	11413	5385	26795	26509	2995	3363	27211	33393	32047	22332	32585	15033	24081
LOC107853311	12661	15383	16466	17751	11471	17334	26942	25441	14546	16477	11665	18251	16902	16903	20746	12634	14985	16975	22564	18925	19298	18014	20791	11787	14468	14427	19929	17586	17465	23846	23332	29689
LOC107877075	13823	15803	22906	20613	13608	20348	23473	21689	16489	19498	10476	18180	13937	20928	21364	12351	19554	19842	21398	17288	17537	22254	20277	9813	14729	19521	14333	14301	18638	18642	21313	20251
LOC107878565	26605	32415	14882	13140	24652	13548	7462	11363	27480	14233	21086	16896	31828	24599	11916	29630	23156	11008	12515	22965	33940	10880	10296	19416	21629	13682	15538	12444	12311	10976	11510	10516
LOC107839492	14172	11601	24141	18554	14425	22617	36384	18964	15271	14568	6793	14864	8282	19169	19773	10382	21048	20219	20706	12708	16115	25727	20151	9720	12665	22806	9146	11894	19688	13562	30548	37486
LOC107873383	20068	13126	27281	26971	14870	22041	16355	17497	12811	18956	19453	22149	12571	16193	15769	10873	18138	24649	24035	16604	16693	19423	21400	12238	26969	19379	20139	16031	19357	14352	8918	7999
LOC107877609	23453	17818	15925	14724	14625	16267	17875	21319	19257	17203	16209	15491	17915	19965	18123	15194	18933	16174	20861	16613	20260	20095	20664	15484	14463	15373	15030	16911	19639	22433	15242	23247
LOC107878622	26270	18450	20163	15408	16794	18024	17307	16658	17282	16062	23465	17506	15424	18341	16788	16500	16404	17589	17585	14839	18710	20422	15017	16738	21758	16276	15443	17253	18617	22082	12010	20091
LOC107842565	7932	13625	20772	19323	11973	19395	24524	20596	12402	20047	6156	25769	16059	15188	23331	12289	12021	21777	24441	17151	17507	21450	16213	10604	10579	16536	21694	24611	15254	23323	22314	26018
LOC107862684	75070	28964	7614	4457	33988	10967	625	3364	18584	10741	87445	10008	22722	18074	4631	31340	13804	7363	2920	14073	27780	9750	7314	58708	28719	9626	2567	5850	8281	1453	2211	627
KY47_r002	13183	30641	15337	8659	46178	11765	9985	8559	52543	12100	6931	14480	15577	42696	11024	6418	42057	15381	11574	26631	21285	16802	15863	9135	6130	22136	9958	8978	17584	10737	19838	9102
LOC107850602	19603	20270	18467	13138	13089	16997	5670	9266	24972	20863	15912	15093	18547	27647	25475	16751	27493	14994	13673	23853	38991	32155	24356	27831	10756	18452	8555	8776	18226	6996	4755	7454
LOC107842967	13816	19940	16442	19369	11982	17466	18871	18319	15428	18943	11270	21981	21507	16706	16734	17191	15798	18050	20035	23284	20820	18185	16669	14467	13720	17226	19507	20907	14928	18616	20313	20435
LOC107864021	27268	18297	23676	15930	21550	18192	10771	11824	18830	16142	29607	18966	15820	22643	13987	17896	19422	16882	12736	15360	22207	16077	11675	17469	35437	13644	12260	19443	16133	15138	9338	13016
LOC107873810	32313	12607	32632	16762	30778	26655	4185	6291	17918	16300	23331	18354	11869	22560	13995	18270	21417	23191	9875	18428	23521	31265	11578	25735	35029	21112	5517	9552	15492	4116	2996	2306
LOC107850496	16154	10205	21032	12317	21344	43136	1882	7006	15606	13591	6682	11630	4057	12484	19745	7771	10566	20944	15039	3831	13837	75867	48516	16420	10795	20190	7818	11697	48300	28356	1676	7387
LOC107860206	585	2276	5383	8016	454	5968	62347	63976	1648	8653	603	10962	3339	2091	31624	1082	2259	3806	32998	5568	2858	7935	23533	1713	667	842	11493	16124	3810	73739	39484	129927
LOC107851042	3424	7434	23265	24006	5784	19256	41425	38264	8967	24651	2021	19718	5235	14396	29153	5506	9181	21082	32126	9349	7734	28526	25146	4290	4257	17150	14878	13092	18739	24603	24856	34984
LOC107839337	26183	17185	30243	12909	22216	20003	8436	10015	21101	14900	16510	15220	11992	19569	15891	18811	20739	18664	15336	12774	26698	28412	17294	20675	24211	19040	11123	11688	23740	17141	5395	8104
LOC107841025	8347	10003	13225	12927	7534	11509	29962	36904	10066	13075	6071	12814	8944	11275	26355	7810	9208	12047	23822	11561	9514	15754	22533	5983	8674	12996	13098	16227	14315	39768	35990	83444
LOC107845875	23689	18910	27907	19735	21284	23133	3165	7454	18175	23089	22586	23614	21004	18663	14728	21108	18164	19795	11577	18393	25341	20401	9557	20241	42289	18510	13441	12305	13898	5763	1928	1502
LOC107850283	24493	18701	16167	13821	15207	16141	16960	19937	18425	17539	16934	15984	15454	17972	17607	14606	16281	15353	19421	14448	17020	19419	17472	13688	17324	17486	15588	17606	19999	23627	15000	24439
LOC107870371	35958	13192	19367	15104	9464	15159	21712	23001	14111	16681	29753	16925	10455	12255	17446	10319	13115	15405	21637	12973	10963	18358	17887	11102	19113	16317	15793	18031	17085	25785	17901	26895
LOC107864187	21814	23022	16832	12282	18115	17158	12767	15854	21034	15948	14228	12992	14161	22718	15685	15930	20454	15764	16710	13954	22015	21542	20952	16641	15637	16898	12304	14332	23301	22127	14138	21882
LOC124900036	18540	13775	10416	9767	9934	17015	13340	17202	11527	20493	18244	18307	13942	9302	11094	13405	7621	11595	18084	14447	13928	12101	12926	17234	30764	18015	28641	19184	25907	30508	21868	49923
LOC107868465	22662	14816	20959	16926	19053	17209	17961	16026	13940	14141	18606	15026	14068	17574	17343	17716	17119	20123	19614	16724	21257	22158	18363	17767	22339	16435	13381	15172	14813	18331	12538	18614
LOC107880062	41530	18943	18792	14083	34003	18703	5199	6134	14306	15069	32302	17174	21368	17547	12200	25690	13929	16628	8423	16477	28661	17406	8258	33861	39210	12142	10351	13229	10551	7564	3337	5225
LOC107864642	6383	10793	16898	14716	6310	12509	22434	24497	14693	20919	7410	19722	13331	19042	29642	11081	19122	18343	23037	35002	19997	28793	25669	10570	6660	12333	10005	14780	12243	19336	23792	27790
LOC107870732	37544	41883	18321	11204	29197	17787	1384	3858	17496	18169	52327	23620	17936	17112	12042	21812	10188	17734	4351	11193	25763	12120	3891	34681	46382	11163	8494	10264	13632	4087	996	872
LOC107871288	24831	23168	17815	13026	20480	17289	16036	15035	24863	16173	16528	14591	13956	23764	14754	16130	19983	16736	15980	12580	17726	21765	17225	12818	16305	18434	11692	14529	21229	19266	12025	20437
LOC107875752	27016	14276	17307	14002	11924	15167	23256	23078	13085	17738	25673	18431	12245	13631	19949	11828	11976	15651	20612	11789	12360	19517	18665	11826	21838	14864	14217	18677	17056	26907	15128	26432
LOC107877564	14071	14976	19553	17424	10412	17323	25064	20392	14310	17299	12959	22164	13240	15834	23168	11240	14460	22281	20789	14720	15770	22563	20460	10940	13352	14482	15598	22461	19567	22396	14801	21939
LOC107867392	9726	17863	24764	20551	11772	20850	15653	20441	18262	26699	8547	24956	15663	18650	20037	15320	14415	18177	21998	14052	13304	16017	15251	6422	13992	20094	16830	21131	20250	18971	15645	19490
LOC107839750	18212	17246	16872	15918	12925	16009	18668	22284	16437	17102	14939	16757	15054	17298	18931	13810	16541	15972	21775	14882	16562	18870	18914	12459	16297	16603	15499	18789	19374	22264	17568	24146
LOC107848049	51154	16227	24543	12397	24119	17967	6672	7494	14381	14159	37572	14529	13269	14641	11765	25028	15591	17629	11954	14006	26191	22048	11994	26495	37047	15251	8628	10822	12909	9466	3656	5347
LOC107863884	21337	15439	19063	12468	8019	12689	20503	29001	18125	18347	17723	15682	10012	26540	24965	11447	27028	12433	29666	14177	16920	24046	27289	9728	14219	16604	11381	7317	21031	10649	17490	13095
LOC107840525	13628	12210	6636	8546	14676	11993	13551	12269	17435	8990	32120	10305	15571	15329	12652	12899	23536	13303	14343	15781	25218	15838	12256	25663	31922	10179	27264	18757	20464	47268	7696	24878
LOC107862604	17448	18515	22932	19411	12253	16039	16580	18670	17368	19744	9465	19022	11759	14877	13347	10429	21534	16948	21685	20685	18239	20838	20684	10526	12862	20626	15598	15899	17748	19274	17125	24441
LOC107872867	2712	13966	4908	5651	3592	5917	18085	18991	17493	16983	10122	12762	56694	37975	63032	40392	6820	5765	12162	20545	37943	18946	25871	17520	550	2301	3055	5353	3776	11084	27544	22988
LOC107847622	16914	20835	17184	14960	16917	17015	17801	15951	17535	18504	15244	21231	19864	18932	19063	17061	14003	17432	14817	17043	21392	18325	14348	16307	15709	15202	13725	18040	16984	20196	12241	20706
LOC107880053	31388	17380	19236	13117	22552	18573	10598	12770	17423	17427	26090	17670	14084	19121	15163	16047	15679	17127	13668	15161	20051	20341	13264	20051	27876	14969	11510	15515	17443	18162	6817	14875
LOC107838921	13068	16814	25087	20286	13151	19008	15812	17766	17271	23458	7355	20463	14755	16776	21478	14006	17663	20920	22950	15408	15556	21678	20712	9886	11134	21802	15794	16617	18168	16228	14050	15981
LOC107863069	19355	20537	12419	9816	15132	14120	8767	13011	21396	15072	15920	13109	22875	25533	22029	20819	18545	11608	12039	17862	35332	24024	23890	25217	12083	13289	11103	14410	18746	17827	8328	16861
LOC107873982	23799	26514	10291	7741	18011	18672	5022	12835	29677	7769	13764	7815	13613	22793	11290	16214	20542	7206	16826	9450	25490	24203	31573	20866	10263	9540	7857	11834	34414	45399	7852	21889
LOC107840928	18039	19253	17004	15256	12892	15540	12926	17625	18909	20675	12796	20126	18336	18622	23199	14811	18144	15822	18006	16985	17403	18492	17687	11997	10520	14627	12165	24611	17805	25840	15107	19634
LOC107878852	22121	22459	16588	14340	19516	12831	28443	23681	22796	11193	17124	10187	18650	23016	11365	17586	23395	11265	17516	19975	21174	12839	13762	14563	13985	12651	10019	5605	13892	13901	23170	31146
LOC107855407	19581	17546	22799	19679	17816	17884	15445	13594	16431	16510	15310	17760	18448	19049	16599	15868	18990	21325	17608	20337	21776	21791	15360	15127	17685	15895	16346	16154	14352	14988	9388	12412
LOC107875580	31675	10430	17584	16041	10772	15457	22797	22668	12908	19038	25761	13671	11043	13687	15940	10698	13900	12594	23834	13479	13410	22017	21001	9333	17943	15566	13063	18026	17853	23394	16678	27280
LOC107843637	9719	14581	21526	23224	10543	19935	22273	22956	14225	23025	6018	19528	9429	16765	23011	9627	14431	23756	24270	10192	11774	24260	19561	7379	12962	21818	17912	15626	24040	16916	17621	19907
LOC107842710	27784	17276	24471	19065	22632	17845	8998	11749	15945	15096	21750	15494	16145	16712	14181	20532	17187	18071	13382	16091	24900	21953	13313	24136	31214	18487	11702	13118	12666	12919	6228	7718
LOC107871442	25993	27346	20215	13583	23543	14831	8738	9041	23694	12120	15100	13181	26211	22626	12539	23873	25753	15248	11630	26732	33439	16936	10597	22471	15276	15149	11637	11475	12749	10708	6232	9716
LOC107840396	3332	7341	10659	10266	3275	8634	27751	19880	12313	18670	3866	18067	32066	19714	46137	19128	10602	13165	18520	31162	24417	18966	22944	13187	5570	5775	8083	17236	6426	20811	30892	39310
LOC107852686	19040	18060	19724	21224	19341	18947	10139	11440	16473	14297	11734	16974	22021	19248	16503	17551	20713	20143	16229	21556	28637	22130	15897	18770	20719	18385	15678	15207	14508	10786	7184	8762
LOC107861625	17791	13893	22319	18661	17600	18673	16480	13358	14614	14474	15886	15236	14245	17940	16605	15669	19522	21243	19548	17461	21395	24249	21604	15247	18441	19972	11824	13863	14958	16354	14430	13926
LOC107840375	12702	18998	33568	28357	14840	25124	7073	13917	19053	22308	7283	16619	8768	22019	17740	14780	24223	21653	20963	12704	12879	31181	24693	10053	14228	27068	14466	13608	18626	12598	2121	3235
LOC107875375	13523	22803	21377	15984	18695	15197	14849	17282	23280	17127	6948	17131	14719	22443	17779	14306	20797	15541	18823	14232	17165	19049	16486	9197	12076	18231	12822	18723	19981	19556	18784	22043
LOC107850430	25452	15493	33733	20780	20010	23336	8917	10328	17400	19915	14664	20625	9793	16779	15206	13034	18069	21267	15994	12088	16352	23884	14957	10850	34032	23803	12142	12491	18857	10901	7290	7546
LOC107840810	27218	22608	20910	15596	26274	18035	7143	8442	20029	15983	16637	17116	23764	21122	13886	23520	18342	16172	12505	19423	28442	18340	11992	22618	25170	15370	11729	12852	12797	8839	5392	6940
LOC107843919	9013	11872	10656	9701	8573	9326	13335	14126	20116	19563	7246	14948	44036	27959	45970	26825	14506	10489	14626	23802	38387	22010	23614	19655	5352	8757	7390	8622	9005	12404	14366	17140
LOC107850425	21018	14899	18662	16487	12286	17064	21042	21259	14907	17071	15882	17143	12325	17091	20178	11638	16417	17598	23871	14450	15426	20899	20295	12102	16623	16461	16196	16652	18944	16499	14801	17047
LOC107842457	18928	16538	19981	14596	16217	17220	23117	17538	17278	14642	13764	14296	12284	18614	16988	14581	18188	17594	17590	13710	16889	20412	17889	13643	16403	18385	12685	14558	17767	22657	13416	24737
LOC107843209	14258	17939	21227	16310	14582	20993	13439	13510	16128	17604	12962	19265	17971	17669	18705	15725	16478	21768	17450	15201	20893	24247	16452	13233	19813	17990	18748	14607	19154	15432	10903	12126
LOC107859300	1508	8993	18750	10125	2827	7577	13468	17729	5632	21537	3147	11670	17912	21554	37844	8792	11312	14197	16312	35413	22553	34392	44353	14765	2126	8364	18444	22555	11345	26695	13358	37168
LOC107852681	12393	15642	30432	23455	10514	17922	18847	18777	15335	20636	6675	21939	12572	13704	15478	10243	15530	18564	21658	10272	9315	14701	14195	5628	12657	22078	20940	23475	22206	25951	17155	23311
LOC107861707	4067	7209	19828	23364	4976	17067	22254	25656	10125	25516	3600	29455	10632	13659	23491	9583	13225	20410	25213	21365	19878	20716	22097	9336	7579	15345	19229	17347	17218	19626	18019	24934
LOC107839944	24326	16562	19989	15676	23192	19239	9921	11600	14461	18059	25699	19516	15850	18815	18388	18202	12066	19782	14251	12965	21352	21591	13388	18786	25296	12989	10845	19488	15207	16114	6114	10957
LOC107841110	17775	16470	17511	17348	11041	16450	19604	21149	13744	18750	14393	19426	14682	14667	18209	13483	13574	16748	20373	16599	15075	17769	16310	11477	15064	16285	19433	19116	16852	21574	17444	21403
LOC107843805	10862	13828	22528	21043	11966	21264	15681	20151	14164	20816	7098	19924	10271	16718	17227	9964	16528	23438	23322	12418	12824	22661	20063	7370	17040	19356	12897	20680	19661	21684	16264	19863
LOC107840774	16996	18086	18170	17437	20223	18224	14897	11944	17178	14032	12636	17053	21845	19398	14457	17721	17740	17617	13637	24117	27257	17841	12253	17220	17271	16635	15554	16241	13361	14482	12029	15110
LOC107847649	14915	32753	20872	7929	26834	19405	4334	5770	25936	21317	19082	19795	16095	29366	11486	21456	15187	12047	7305	11644	22264	14379	6624	19950	20348	13820	17192	17789	29357	16717	5604	10800
LOC107843130	23154	16319	16255	14156	15426	16289	15011	15841	14984	16880	20395	16547	16285	16380	16774	16009	14506	16222	15715	16461	19174	16860	14640	17265	20143	15598	15256	17209	17273	20461	13474	21092
LOC107839055	35552	35005	12115	11162	24388	16848	2639	8243	27919	26146	25792	19266	23028	23203	7495	28282	20062	4575	6460	12330	18972	9847	8482	16441	36871	25575	7777	7358	20932	6010	4336	3874
LOC107850765	20097	13134	23833	16992	12790	19957	9592	11529	13385	19916	16239	19281	12732	16395	18627	12633	17094	23352	17291	17876	18237	27900	17953	15639	24152	21125	14169	15854	17269	14293	7143	10497
LOC107877734	11133	13630	17540	17946	11342	16957	20072	22842	11420	18541	9862	20092	16211	14865	18210	13472	13633	17655	20749	16814	15389	15753	15847	11133	15367	14675	17331	21495	15636	22365	19381	28565
LOC107840014	8437	15181	30756	34209	13358	27155	17750	20292	13551	24303	6271	23863	7866	14596	12732	9688	16760	27468	25159	9503	9417	17088	10947	7306	15957	28363	24391	9281	24149	10722	9738	9033
LOC107847384	11930	15490	20059	18931	14259	17260	16056	16326	15076	17597	10615	18999	16701	18960	19317	14658	17762	19302	19513	17352	19424	20771	18717	12655	14834	15785	16343	17920	14985	17672	12755	17066
LOC107845539	42860	13372	27324	15861	24077	20390	5380	7521	14351	15344	29574	18667	10323	15055	15003	16051	14808	20130	12044	10044	17644	24318	11383	21818	42721	17519	9818	10910	16196	8337	2671	3198
LOC107869165	22727	25916	15048	11481	20599	15636	8466	11779	25424	16446	16935	13252	18517	26853	13955	19715	21769	13014	13190	15945	24345	16746	15767	18346	13830	16386	10736	13109	20515	14994	9193	13554
LOC107838915	46033	18991	20820	13153	26958	15672	6439	6573	16714	13413	38032	14443	16037	16046	10939	27284	14881	13717	9564	13859	26434	17976	8910	26631	35581	12785	8556	9367	10832	7352	4281	5838
LOC107867888	14162	15858	15530	14897	10603	14657	21956	22773	14557	16074	10180	16011	14490	15838	18555	12313	15099	14750	20872	15233	16173	17340	20442	11338	10824	15888	15078	20268	17146	25263	19600	30316
LOC107840255	11479	13223	17708	16538	11492	15545	18199	18534	13829	16033	9207	16176	15428	17556	22615	13131	15348	17117	19776	17437	25280	22688	22610	15749	14630	14536	13783	15681	15653	18284	17268	21466
LOC107867749	19076	22018	14883	10997	17486	16466	12969	17438	20636	14552	13248	12157	15364	20325	14902	15947	21286	12041	14993	14889	18917	14027	15278	14031	12259	14497	14578	18174	17783	21033	22961	28570
LOC107856624	22801	15667	16474	16044	16245	14388	17458	17661	14990	14028	16099	13167	11142	15325	17425	12609	15218	18815	22019	10557	15194	22492	20848	12868	16271	16734	10861	16896	18568	30339	11688	22336
LOC107878854	9432	12177	17579	17123	8566	16013	20524	24032	11820	16634	9199	16483	10562	14683	22396	9861	11810	16844	20238	12241	12806	19958	18568	8692	12106	15878	17855	22230	20735	28153	25572	31694
LOC107855695	21368	13970	18792	15867	10531	14658	21267	22717	14443	15633	15901	15551	11762	13748	17999	10667	14281	16139	20078	13940	13417	17964	17779	9715	15347	16847	16410	16961	16531	23065	20559	27155
LOC107878436	13464	10884	16622	15667	8533	12443	37176	31306	9937	12711	15568	16778	8701	11761	21322	7669	9900	12939	25738	8856	8862	17333	21565	7739	11399	12611	13529	14524	17776	21973	31430	44189
LOC107868478	19195	16091	22430	15830	16591	21747	14871	15371	15041	15665	14385	16577	10266	19287	17466	12476	18434	19110	15846	15885	21498	26259	15170	16611	20859	17230	8214	12370	17104	12321	12843	17249
LOC107841830	63327	50255	8855	3253	52712	6816	246	852	35402	3738	36352	3948	26860	26044	2198	38665	17464	3111	873	14717	45284	5405	750	41260	29080	4405	1751	1449	3895	425	127	137
LOC107874014	24580	25943	18502	13581	21931	16847	6239	11653	25234	17021	14588	15601	15580	24021	12771	20723	20447	11331	14037	13841	19993	14664	12823	15406	26242	23236	9833	12482	21745	10245	10043	8410
LOC107860508	10461	14870	17794	14325	10872	15653	21672	18101	14371	17528	8426	17043	18106	15836	20411	13611	14496	17022	18006	17958	18501	21466	22295	13361	11420	15647	15274	18566	14107	19531	18058	24786
LOC107877895	7595	11052	17952	16680	7198	17789	21640	20686	12597	18390	5733	16523	17516	16599	26955	11783	13235	19042	24309	19587	18187	23701	29154	9253	6990	17079	13609	16096	16352	20694	15538	18746
LOC107856349	31802	41651	9720	5053	35166	8884	1456	3322	31845	6406	35868	8173	27981	31365	2708	42346	21874	5170	3013	21530	39085	3328	2259	40893	31562	9353	9927	2673	9372	1773	1432	1233
LOC107860811	21990	13597	11846	11278	9634	13864	16865	19138	11469	13601	21685	13268	18431	18384	29863	17367	11342	12829	15425	13418	30861	16024	19448	21625	16638	10430	13874	15292	13798	22034	10637	22148
LOC107853263	15030	15139	13516	17992	12369	12159	16410	17250	7175	15036	6579	15393	15081	5615	3101	6967	21990	15634	21645	10690	5914	5548	6358	6157	24761	15003	31901	43520	13480	46348	25648	38510
LOC107847447	1673	12222	16374	11455	4636	7374	37480	23458	9739	12571	3062	16082	6978	11013	24106	5496	7810	10799	16873	14395	9295	18361	15145	5404	2206	6176	11009	15239	8908	19593	123089	39804
LOC107875472	13220	17678	14053	13685	12874	12997	22896	21776	17318	13901	10579	15076	17281	18707	16228	15228	15396	12478	17187	18720	18154	14604	14679	15417	11308	12892	14824	15762	15983	25318	21559	29900
LOC107839364	42606	17394	22105	10717	29778	18484	11403	6886	15951	10876	28969	12309	12312	18972	12163	19939	16141	18795	11016	12468	21293	26607	14219	26452	21008	15525	4929	10070	14123	9935	5764	8005
LOC107843476	9374	11458	12615	12372	7974	11091	18491	18070	13766	15218	7439	13699	24873	19533	35247	17592	15631	11994	17397	25587	30910	20987	27239	16097	7938	11702	10606	13545	12570	17416	16893	21661
LOC107878228	17798	16401	30034	20434	16175	22596	4620	8402	16092	22438	10988	24004	16929	15618	15750	15871	19090	22612	14041	20241	21377	23751	12738	13096	23473	20618	14024	16433	15545	8563	3546	3335
LOC107843511	13244	18063	15348	16266	13064	13719	19057	18494	15955	15712	9078	18060	21072	16168	18218	16033	14941	14797	17745	20059	19608	15741	15012	13064	10278	13322	14984	19526	12930	20570	20329	25568
LOC107858443	27153	14255	18168	15645	19260	17621	13187	14118	12984	15725	25900	16193	13513	15534	17273	17573	12528	17113	15448	12492	18351	18873	15453	19264	29407	13305	11722	14959	14681	15098	9228	13309
LOC107867460	13164	15829	14692	14426	11490	15793	14857	16693	15345	16381	11436	15681	16120	17905	19764	14414	16800	16456	17059	19557	24090	24704	20530	15953	11645	14993	13723	15693	16574	18808	13896	20632
LOC107847409	14168	14021	19949	16668	13528	15904	17197	16647	14282	17522	12283	15492	12754	17624	17752	13971	17038	20153	18473	14492	18302	20403	18104	11884	15415	17537	14086	17323	17079	18229	16178	20506
LOC107871202	11321	14040	17260	16674	7841	16467	26237	19715	12046	16565	9556	18722	12108	12337	15302	11118	12088	15911	24091	14294	13203	18622	17343	9793	14865	22308	21711	14825	23710	20479	23140	21132
LOC107871337	6469	11708	15815	15167	7429	12755	20931	20620	12236	20119	6846	18131	24463	20311	35769	15758	10673	16815	20182	22392	20269	21462	23524	9775	8539	10919	12351	15208	12713	19520	16348	19147
LOC107859966	17127	15866	20341	17676	10414	13895	20758	20578	16109	17247	9536	17312	13069	14042	18184	11179	17692	16363	24614	15704	12914	17200	19952	8498	9154	18355	13062	17832	15686	17672	20878	25069
LOC107862025	17254	19568	21015	17269	16139	16788	8807	13011	18398	20012	11597	20819	20065	16286	17943	17602	15902	19829	18335	13920	17669	16994	16914	11984	10429	15710	18266	22700	17635	15802	8436	10532
LOC107839016	8061	14981	17140	17640	8987	14858	22154	20515	13977	19648	5186	21005	15706	14590	22286	9308	14267	18028	23777	15452	13051	20932	22071	7163	6968	15656	15559	21064	16118	25468	15747	26074
LOC107862290	3432	4711	24256	22584	4506	35225	6364	11142	10780	16095	1057	9388	1350	11500	21088	2740	14133	27494	29857	2172	4448	87497	66540	3545	4224	31338	10713	4798	35314	10152	2176	2172
LOC107862484	15780	19020	14175	15158	15275	13904	21267	21734	16609	14398	12237	14202	17423	17705	15749	14910	16329	12995	20168	16676	18740	13237	16641	13697	12705	14076	14943	15000	13726	17432	23347	23145
LOC107840888	33075	14619	18980	13255	15607	16513	12421	11971	13284	14712	29177	14338	14430	14925	14552	20224	13810	16055	14674	14449	18874	18838	14332	21216	24524	14962	12828	14590	13596	16062	7007	13428
LOC107875908	10473	13275	20499	18826	11156	17371	17983	18055	12927	18174	9223	19131	13117	14729	18948	12168	13972	18468	19134	14999	14805	18667	17460	9209	16568	17392	16775	19876	16223	20118	19159	22366
LOC107860588	20498	16562	17225	17107	21196	20186	13901	11885	13429	16189	16721	17764	15969	18040	15995	15488	15690	23023	16319	15784	19677	21020	14884	19370	16605	15649	11550	16494	14326	14213	7451	10168
LOC107863004	11833	20502	16755	11206	12639	23983	2421	10838	21555	20528	8545	18799	13417	18931	7977	19491	15203	7308	14115	14578	18346	18197	19982	13945	24212	32854	22251	16697	28122	17469	5729	11300
LOC107873619	28164	22824	23397	14970	27101	31159	3342	6676	24585	16755	15109	18811	9853	18803	11394	11474	16637	25050	9913	11453	15279	21277	8828	16131	23864	19898	9946	10000	29972	9219	2946	4464
LOC107863184	12551	19142	24116	19294	11556	17104	18785	18982	19390	20257	5854	15510	9620	16011	18103	9550	29402	19322	25294	12542	9877	25370	22385	7666	11582	25493	14966	10582	20644	10476	10663	7173
LOC107871028	12166	14047	17829	14345	11210	14305	27583	18976	14302	10592	9311	11116	12627	16414	20377	11546	17992	18756	20877	18383	17987	19401	16862	12089	10006	15296	12938	12958	16850	20231	22894	28973
LOC107878110	16714	14529	15028	13174	20842	14748	24819	12685	16712	8137	12388	8090	14787	24731	12720	20381	25279	15920	15368	22530	27069	18348	17789	22251	8361	15414	7129	9542	12021	13164	17468	20190
LOC107857594	34136	15316	22745	15905	22033	19793	4957	7596	13535	17308	24829	18192	14905	16313	14298	18602	14108	18929	12106	12962	21423	21359	12284	21667	32325	15181	10422	14428	14027	9624	2854	3760
LOC107850219	18537	21227	15147	14068	18985	12655	15778	15885	21289	12650	11898	12752	20448	22292	14768	18797	23741	12929	15587	22041	26428	13110	14207	16459	12318	14409	11028	9586	13346	11849	16448	15344
LOC107862407	11909	10048	16576	16181	8781	16745	21112	19740	10210	15132	11683	14802	10977	12339	17057	11064	11698	18199	19042	13853	14895	18130	17723	10727	19000	18193	17899	17017	18016	24520	22296	29827
LOC107840647	17485	14948	18372	17717	16216	18040	12321	12132	11892	16095	19709	18102	16029	16380	16200	16296	13315	19639	15149	16072	20858	19301	15454	17949	22795	13444	14111	16957	13297	15300	10990	12658
LOC107874182	15861	14641	19266	13109	15263	10965	6258	17018	10666	16212	13298	19304	22745	15058	14202	18410	9900	13108	14558	18107	22065	20181	13048	14772	25558	7889	18373	21799	11490	21587	14525	25865
LOC107845300	12501	16987	18300	19770	12217	16654	17823	17804	15637	20681	7974	19744	16844	14255	15198	14136	12597	15965	22049	15314	12412	12910	13549	7337	10894	20758	20058	20602	17378	19663	16988	19651
LOC107871448	7359	12736	14415	14493	7360	11347	18876	23884	11673	18270	8232	14538	11646	17871	23878	9157	12477	12692	21081	19834	18820	26025	25414	10687	7816	13804	14330	15681	14464	20317	24135	30344
LOC107851695	27252	19901	19774	16013	22321	19026	5374	7985	16184	15220	16572	17310	17946	17873	14961	18513	17157	18590	12703	16656	26987	21017	12063	19583	24217	16260	12522	13099	13617	9999	2493	4371
LOC107838710	22390	16084	18670	14256	16113	15899	15019	13611	15419	14516	17129	12632	11745	17179	14572	15032	17683	17017	18628	13613	17533	19925	17434	14068	16811	17590	11556	14652	16163	20684	11266	18335
LOC107840006	9210	10711	16871	22671	6356	18456	18162	19662	12277	19505	7705	19031	5598	11029	17896	6226	20919	24975	22265	17612	14679	26701	20817	11990	13129	17968	19720	9008	21271	12294	25742	12107
LOC107876063	8021	16650	12895	9952	16646	21083	6954	10590	13964	28275	20852	16084	31375	20118	11140	19373	9740	20216	10066	25250	27391	22511	13852	23856	16761	12194	12047	16238	10582	9796	10062	7904
LOC107868548	23029	22737	17689	18064	23247	18832	9127	10551	21882	18095	14151	14534	16982	22673	13191	18605	21122	19462	16360	14835	18270	16483	11145	15009	16655	19218	9998	11608	14738	10602	6875	6660
LOC107856146	42838	19138	21156	12506	23740	17906	4765	6490	14856	15162	27497	16081	14080	15906	11571	20955	15538	16178	9878	13456	23409	20671	9559	22046	32080	15714	9729	11599	12553	7649	3088	4428
LOC107863301	23346	33077	15532	13950	21396	10575	12730	10593	26122	15691	11468	13902	22149	23456	10296	23111	27932	10251	11147	20614	23066	9486	8261	15762	10266	14778	12122	10979	10134	8730	15875	14895
LOC107847831	28370	23232	14314	13860	17073	15777	10629	11143	19757	12711	15089	11783	18974	17667	11834	18405	18372	16237	15417	19796	21620	18095	15004	14777	11808	18766	12234	13989	17244	14543	9555	13239
LOC107862124	7952	10839	24853	20155	8659	18172	13606	16624	10823	18960	6449	20702	13631	12444	21673	10381	15602	21332	23117	15801	15086	22233	18629	9208	11454	15789	17864	21954	18046	19928	11422	17354
LOC107838932	16499	16413	18017	17381	12274	16784	16379	15981	15020	16196	15686	17170	14549	16740	17919	10463	14730	18442	19524	15806	15175	19646	17900	11059	15837	17264	15657	15564	15750	16514	12859	15283
LOC107840225	15975	19115	3262	5369	15355	8389	33602	36081	5965	18741	30625	17042	21703	4154	15223	14173	1425	2572	12653	3205	14099	741	5399	12228	24546	2065	4009	10668	5465	16454	79949	50188
LOC107862845	11373	15639	12986	9343	9214	9406	13888	13525	19041	12774	9533	10822	28322	26099	30943	21962	18549	9942	13369	23352	33165	21560	21737	19342	7327	10655	9835	10451	11305	15163	12175	16997
LOC107850701	32855	18582	18137	13967	17989	14296	10612	10338	15579	15758	22923	17722	15925	12776	12522	18173	12580	13511	13379	14822	16275	13986	11593	13353	34461	17046	12138	15512	14728	14457	10236	13563
LOC107855194	7424	15615	10182	8152	8077	8527	8548	9076	16574	14010	6844	12376	38478	25896	39605	28296	15813	10013	10898	29834	45773	27208	26738	24641	5828	7560	7131	8833	6584	9236	5734	10058
LOC107840307	13177	13261	15776	15560	12282	17035	17347	17258	10888	19468	9667	18644	13302	14698	23120	12006	10558	19254	20487	11617	14144	24478	23454	11103	11097	12778	12967	19213	17192	26226	10320	21139
LOC107841023	36760	21538	17312	11691	33053	15745	2537	4689	17584	12884	31292	15362	21967	21140	10307	26714	14375	11556	5995	16951	31154	14595	5910	32331	33100	9551	8312	8727	8952	4232	1138	1877
LOC107868246	8476	13886	21466	21283	10322	19482	15808	23050	16633	24571	6982	24715	7289	16168	12879	7791	18452	18592	20131	12666	13076	17780	18219	9472	13152	14894	16138	15393	19045	21728	10775	17483
LOC107858948	8023	12617	22773	18004	9511	15379	21787	17457	15415	16836	5802	15223	11818	16507	15409	12009	21099	14644	16654	18238	17472	17742	15840	8256	18312	19528	17094	12160	15200	14821	21961	24079
LOC107843382	17339	16465	22676	16938	14808	20546	6044	10516	17879	18176	15019	17921	15987	19189	15494	16471	19536	17454	12708	17593	19802	20064	14045	15645	27911	19115	9519	12690	18337	10585	4848	6321
LOC107859079	32259	13235	16896	13206	11286	12863	19790	20824	13809	14369	29000	14042	9466	12323	15876	10586	11735	13135	17616	10772	10933	15959	15124	10802	20639	13644	11569	15554	15891	23964	15735	24512
LOC107878838	17293	17589	21672	18799	12755	16649	11497	14816	17368	21671	9068	19770	14866	14960	16070	12701	21343	18488	22060	14943	13387	16149	16772	9384	13124	22298	7528	21719	15961	14544	12861	8958
LOC107839616	20153	12395	20045	16844	15567	17339	16182	13754	12763	13804	17056	14306	10691	16758	15198	13665	16439	19446	17991	13584	16836	22056	17029	14139	18390	17370	12473	14403	14246	16684	12360	16615
LOC107859187	17666	17284	20020	14854	19358	15359	13740	10895	18081	13471	11136	14034	16446	19144	15241	15732	17318	17548	14885	19095	22882	18868	14852	15073	13317	15014	11974	15413	13592	14258	11686	18053
LOC107860631	9569	16537	13701	14467	9004	12970	21327	28168	17100	17786	5415	17102	18101	12919	13796	17107	17151	10529	25610	22748	14721	9438	15574	7827	7451	14890	14432	14160	11850	19234	29332	25982
LOC107840942	11551	21914	11892	11448	14249	12060	16771	16009	22062	12972	7548	14081	22046	19957	10366	21264	17527	9038	13252	21042	24824	13387	15821	15760	9996	15840	15914	12713	13430	17134	21463	22558
C329_pgp008	44232	18372	20563	20337	19888	13770	7678	9265	14174	13323	25846	17785	12595	17379	12070	24184	14851	12281	12121	10936	21054	17886	11764	15544	29756	14631	8407	12510	12574	9046	4618	6298
LOC107867541	10260	19592	12252	11106	10582	11363	11972	15026	13363	16758	11938	17124	39200	21240	29722	29394	10457	10055	13925	16435	21740	15152	19597	12459	7048	7825	6547	13507	9028	17512	18235	24221
LOC107840068	15034	15398	15206	13026	14640	13106	11826	13425	14762	16690	9851	14361	24345	20257	29156	15441	14337	16719	15421	22497	20701	23417	22496	13652	10372	13274	8685	14130	11890	15218	9250	16034
LOC107855314	10885	16107	11855	17807	7391	14222	17162	17680	11150	15129	8031	19091	20375	11232	13990	14354	14224	13796	19700	28227	17890	12625	13940	13618	10405	14816	19574	16988	13420	16399	29161	23300
LOC107855661	9672	10348	12341	13674	6885	14082	29557	29155	11580	13948	7603	11871	9655	12036	21921	9432	11384	14928	22825	11433	11259	16025	18861	8717	9997	14419	16892	19276	13086	22286	25822	42864
LOC107839661	9224	13626	18669	22487	9467	18871	16932	17177	12264	14881	7839	16263	13404	15286	15407	10533	17571	21629	21140	16308	16084	19996	16978	9641	12899	18430	19399	17236	15824	20826	10955	16391
LOC107862882	9500	13812	12365	12916	12388	16784	24884	18862	12901	12795	8919	12704	11339	17517	17224	11785	18923	19620	23521	16051	17252	21586	23892	11982	7043	14499	8535	15849	12528	19831	23097	22426
LOC107878109	30243	32772	11757	7072	24824	17656	1417	7006	34854	18774	12560	12136	15378	27510	9433	17751	29071	9121	10889	9690	16379	16231	14550	13921	15337	25454	8013	11870	23503	9105	2875	6129
LOC107874687	11459	14585	16872	18873	8901	13829	14681	13632	11098	15827	10884	20505	19138	11570	13376	15076	11012	15739	15330	28425	16993	14855	11137	14246	13823	13320	21339	26019	14206	22643	12695	20543
LOC107859949	15487	14415	19794	16040	10702	15267	17471	18310	15349	17604	9841	17446	12715	14389	17079	11769	15403	16549	20109	13165	12076	16545	17369	8420	11068	18009	15100	18920	17109	19877	16404	22248
LOC107867118	17809	13867	17560	14290	10680	14204	22958	19880	13520	15126	14692	14108	10658	14922	17208	10096	14248	15379	19371	12957	12687	17748	17827	8766	14573	14632	13733	16093	16937	21485	18941	24909
LOC107847541	15400	28709	16304	11844	18510	15547	6619	11229	23909	20679	8999	20563	19510	22317	13772	18974	19258	11889	12318	16040	17923	13475	12329	11145	14348	17054	14350	17110	18432	12569	9630	11083
LOC107878076	9985	20175	14281	13674	12843	11964	21251	21317	16729	11982	6630	13183	18957	20160	15191	16116	15747	12620	20667	20457	17729	12613	16181	11373	6735	12866	11472	11975	12305	15856	29805	28856
LOC107860626	7754	10977	17386	26483	9865	18616	26884	23784	8663	16104	4605	18872	9798	9837	17039	8925	8527	20523	22009	9812	9381	10180	12344	7529	13836	17040	27878	16829	19335	27116	17476	26125
LOC107850589	14813	16879	16624	16157	13428	15421	14583	16255	15515	16100	12847	16547	17313	16170	15509	15969	15016	14770	16192	16311	18531	16242	13305	13498	15803	15550	16604	17323	15142	17480	12083	16769
LOC107860527	17041	12902	17550	15783	17071	20217	10649	11278	11839	15852	13279	17887	12230	14124	17212	12488	11974	18484	15819	12501	18929	24286	18752	16283	22801	14099	14764	15977	18665	18196	8665	12815
LOC107861722	37899	17361	19833	10918	24640	16637	4836	6509	15496	13313	27900	10985	12207	18585	11747	22054	14836	14096	8454	13725	26359	20997	9444	26224	33575	16143	7416	8534	15054	8099	2302	4119
LOC107868215	4339	7985	10626	18786	5062	14365	32591	36669	8370	18389	3712	14379	12973	12324	31428	8521	10479	13902	22527	20528	16430	19597	19453	11044	8797	10901	16649	6901	12282	18632	22916	27667
LOC107848255	30744	14679	19380	14578	19693	19401	8801	7604	14157	17054	24303	17158	14610	15581	12654	15428	13883	19635	11838	15921	20700	20827	11760	18909	24269	13680	10978	16164	10689	10712	4345	7925
LOC107859832	593	8387	1093	893	974	3579	2076	2972	6572	12559	7228	5088	86017	38601	132540	55109	1260	1099	1587	10270	46091	18577	23989	22808	252	717	392	455	1274	1284	801	913
LOC107847830	21630	30555	14913	10194	26211	12506	4600	6603	23152	13043	17182	13831	23597	23685	7922	24835	28922	11499	10137	18275	22909	9576	7338	19701	18331	15627	8918	10858	13458	10242	7098	7668
LOC107860437	8572	16140	15270	15042	9477	10140	23421	22698	12204	13350	7811	13226	13932	13898	13597	12072	15892	11771	19766	24845	18438	14917	21359	10098	8051	11179	12589	17199	12199	21995	20841	31706
LOC107842344	33784	14185	21370	14023	22867	16837	7405	7450	12343	13709	28361	14437	11515	16007	12981	20368	14376	18139	12324	12526	21552	20748	11464	22201	30726	13719	8624	10809	11559	8684	3794	4689
LOC107857541	10747	13401	16768	15473	9353	14489	21974	20380	12092	14826	9489	15666	13476	13509	17787	10798	12284	15617	18202	14987	14582	15415	15424	9540	12324	13502	17136	18788	13357	22816	19008	30029
LOC107873305	9213	12562	20636	22898	9438	18128	19510	15521	12519	19888	6157	19110	10938	14042	18280	8925	14739	20894	23770	13634	13608	21713	17485	8382	11002	18810	18576	14895	16331	15958	9944	15607
LOC107845504	14904	11414	20126	16370	13452	18667	12642	12208	11677	13161	12172	14915	12278	15151	17240	13448	16812	22984	19339	18779	19712	22952	20973	14561	18295	16404	11165	12513	15417	16301	8174	8711
LOC107850355	1348	16150	19271	24448	1910	17187	16385	25076	11448	20918	1171	35622	3417	14044	23273	2220	8737	13392	22468	10492	4301	26424	13300	810	1859	18351	18969	21896	22874	17539	48884	8627
LOC107841760	9520	12566	20963	18539	9857	17568	14719	14708	13895	20635	6064	15040	11837	14535	25261	11186	15092	24280	22699	13630	16802	30216	22875	10471	8503	20029	12520	9089	18997	11485	9069	9616
LOC107855761	12536	15136	15897	16290	10607	13743	19026	17048	13555	16938	10085	18424	15779	13595	18970	12008	13967	14994	18440	15737	14527	16797	16021	9040	11389	14121	16429	19158	13773	20305	15444	22285
LOC107847449	7674	18945	15022	13142	10788	14048	18039	19463	17421	12693	5804	15059	13914	16643	17694	11188	13620	12171	19644	11443	12324	15263	19815	8546	8403	17090	15102	21381	17547	21533	22228	28099
LOC107852231	8138	7079	4943	3374	5823	8425	27021	31485	7741	8187	7673	7762	6204	3857	17113	8332	2933	2281	24054	1894	6765	9797	23632	6918	10799	4983	8539	11886	12553	67923	36726	95694
LOC107863463	13334	15039	17118	14690	12988	15515	16720	15806	14201	15605	10110	15711	12810	15454	16257	13392	14987	16024	15985	15236	17881	17314	14391	12123	14582	15303	14010	14333	16224	19002	15590	22570
LOC107861957	3405	3849	14174	14562	2815	11812	16287	22281	6308	17933	2564	22705	12159	11164	34789	7095	9135	14943	21830	12891	28311	26349	35021	16128	3590	10198	12297	15921	14685	21860	13041	29937
LOC107844973	15045	20346	19176	23046	9454	10612	11211	17174	17403	13662	9904	19498	19306	10782	18567	13242	16908	18217	20292	17047	14289	13974	19107	9299	14418	14725	17115	17296	14944	11334	12228	10080
LOC107860304	12953	13964	14808	15056	11858	14484	17431	19128	13516	15530	13050	16027	14370	16885	17501	12129	14053	14769	18674	13417	16521	15763	17665	11394	12732	11718	13341	17948	14824	19079	17144	21576
LOC107860356	41496	24112	20060	10099	27922	14184	3781	5115	23083	12497	21741	11695	16756	18946	8888	21027	18890	13212	7157	12670	25851	16395	8056	22622	26184	13491	8399	9899	10306	6615	2473	4682
LOC107866937	13241	14142	13475	14829	10813	14080	19360	20837	12567	14747	11720	15434	13109	15234	15678	11229	13556	15044	18172	12710	15613	17009	18695	11173	13183	12405	14745	17863	16759	22191	15047	23204
LOC107870420	23785	15319	13487	15851	13034	14401	12993	11952	10522	16396	16195	19060	17846	13195	17312	16439	12456	20851	13976	14495	22030	15985	12336	19856	23821	11990	13723	14911	12847	14821	5501	9639
LOC107847540	21576	16962	11755	12855	22709	12712	8474	15230	17383	9832	15812	11817	20168	17999	13456	19898	16488	8846	14706	17061	21481	14882	15110	15899	17081	12112	8471	16869	13152	18588	12531	15007
LOC107875323	13761	14169	16447	14013	9538	12837	18488	17751	14336	14533	11593	13788	12859	14832	15864	11668	14929	14629	16311	15918	14753	15863	15398	9040	13127	15507	13920	16961	17069	23656	19096	24217
LOC107878419	11144	18013	14933	14969	17399	14476	19902	11428	17407	12195	6555	11222	18855	20395	11426	15488	21458	16966	15805	22932	24149	20408	15263	15674	4793	13446	9353	12030	10358	11315	13584	23266
LOC107863532	40211	16849	20571	10284	25743	13687	6556	5812	15820	11452	28692	10982	12927	15972	10113	24143	15236	14015	8754	12686	25355	18020	9849	21867	30447	13959	9101	9318	11167	7627	3980	5216
LOC107854612	16768	20555	16515	13783	17070	13569	11025	12942	20762	14001	11664	12794	19267	23012	12565	18814	22176	12730	13299	20015	22557	13058	11704	15329	12470	14982	12064	10527	13442	10849	12582	12504
LOC107856192	12392	11321	21432	16402	13674	14554	14976	15983	14867	17129	7509	16796	13850	14207	19636	14495	15259	16303	22170	12608	15640	16872	20926	9930	10487	17560	5935	15896	14690	17101	14140	20594
LOC107851932	12215	13449	24663	17935	19656	23715	7268	7800	13849	15030	6465	15323	14398	18379	10931	14810	19977	22311	14709	21095	23946	25878	14477	16451	15937	21891	10242	10795	14136	7399	5281	4874
LOC107855788	71759	52203	2226	2015	58939	3342	217	492	19166	2029	35270	3255	34086	15789	1256	44016	5872	1722	508	10202	41270	1651	307	52412	19526	854	1882	1168	1210	307	100	164
LOC107867555	15663	17642	19539	23409	13643	17754	12559	16358	15169	20611	8051	19909	12913	11146	8238	11165	14437	16796	20478	12145	9935	10706	8305	6929	18427	21518	25234	19214	16871	17218	11452	10836
LOC107877977	14231	16557	19264	16303	12321	14328	1893	16039	16922	18185	8595	17757	15424	14984	17873	15369	17421	15363	20061	14964	14763	16256	17060	10413	9797	18159	7521	17207	16301	16641	15747	20232
LOC107852494	19394	12877	18262	16921	16676	17478	8808	10951	12572	13982	17441	16084	14575	16353	16126	17554	14987	19670	14199	15642	22718	20835	13847	18534	21800	13147	12116	12807	13128	12710	4582	6802
LOC107847725	35053	17648	13916	10409	25193	16208	9361	8534	14602	10126	31299	10105	10266	18873	11054	18830	13875	17005	11887	9362	18844	21083	11215	28153	17996	12451	7728	10694	14876	14500	4276	7863
LOC107864094	15199	15786	19601	16100	14966	13950	14899	15447	16599	13803	9775	16165	15151	17480	15349	13380	16782	14245	17159	15227	16426	16067	15097	10195	14567	15145	12606	14958	14913	14322	15061	16838
LOC107847567	17712	16829	13147	13861	15654	11691	13892	16388	16200	11816	12641	12342	19396	19080	12608	17537	19635	12377	15142	18865	22599	13093	13289	13537	12913	12500	12180	13289	12801	15889	15752	18399
LOC107862498	28568	18897	18006	15058	20112	17244	4911	7050	12976	14984	26862	17764	21040	15553	12114	18373	12254	16790	9797	17199	21814	17092	10195	19733	24786	11053	10751	13100	10090	8751	3822	5704
LOC107870727	12687	12181	18391	17733	11016	16465	18493	15573	11710	15672	12256	17280	12722	13722	17797	10950	13328	19389	18356	13900	15266	20032	16825	11228	13679	14495	12880	17087	14254	18283	11169	17093
LOC107842218	675	647	817	2217	562	692	111698	47029	411	1126	451	2083	1086	576	14122	605	416	596	19754	1100	587	282	5698	336	511	347	1768	3493	1416	27141	80498	152044
LOC107875756	25213	12667	15074	14158	16589	14858	15081	12415	11136	12374	23269	13134	12641	12993	13586	17817	11914	15103	14546	14163	19955	16809	13172	20996	25323	12584	11852	12058	11485	14414	8587	14024
LOC107862038	13515	9591	17574	16082	7240	16245	21986	19943	10401	15607	9011	15309	7957	11052	16196	6856	13049	19841	25427	10135	9798	18066	18602	6470	13182	17399	16846	13853	21099	24962	12753	23812
LOC107862200	5495	15356	19531	18391	7734	17971	10403	13079	12644	17936	8334	19844	18270	17782	13121	13776	17592	17040	14801	20133	19721	12397	10319	11756	16832	16299	20944	16143	17152	17211	9097	12670
LOC107865075	10404	13217	19180	13392	11377	17908	25162	15026	13545	17621	11421	20069	12240	14994	22064	9834	11250	17347	13991	13009	13084	17412	12018	8349	14468	12271	15376	17975	14663	17014	12651	21391
LOC107863475	10846	20445	11710	10634	15618	25699	5932	5151	10825	12331	7713	12050	34104	20669	14759	15446	11751	24090	12025	20721	20825	26127	11782	35011	1383	8129	7723	22163	13449	25924	639	3983
LOC107847510	12607	13357	15727	14193	11108	13706	17969	17036	14396	13452	9088	14787	14841	13761	17569	10969	14802	12840	19389	16421	16340	16069	17835	9960	12051	13542	13233	17213	14003	19771	17184	24425
LOC107842693	27070	13263	18443	14487	16087	14988	9172	10240	11864	13108	22127	12940	14889	13757	13756	18548	14737	16122	14242	15892	22299	16841	14214	19153	23587	14466	10613	11320	12451	12477	6670	9322
LOC107877613	12229	12076	14289	12822	8088	12268	23180	20993	11949	14399	10649	14971	12761	11610	17082	10189	12565	13968	19795	16429	13231	14521	17497	8976	9222	13014	15748	16285	13163	23675	20277	31013
LOC107879648	29821	18607	13448	11823	25434	17015	3049	5957	17009	11388	27787	10881	19194	22724	8867	22621	19935	15173	8673	18815	32599	16193	6835	29378	17015	11857	9313	9916	11106	3574	1184	1644
LOC107852749	12070	13220	12954	12135	10763	13575	19416	21551	13232	13363	9056	13823	12516	14559	18629	10434	11852	13758	18805	13214	14617	18267	17960	9798	11347	12428	12327	14214	15704	22876	21158	28832
LOC107867437	10617	13062	13085	14635	10365	16713	13035	14758	14371	18233	6192	14958	6308	15539	10580	5293	25489	16988	14761	11169	16351	37461	20986	13728	16789	12463	12146	12509	12727	17733	15249	24005
LOC107863765	22561	15301	15868	12122	15612	16186	11954	14128	15315	15551	16967	15861	12636	14302	14702	12235	14813	15828	15130	11590	12630	18076	14440	11936	19850	14709	11140	16418	16519	18498	9229	14883
LOC107873192	8137	13390	17882	16540	9593	14219	20592	17860	14589	15808	5824	14442	10698	16345	15481	9878	16103	15138	19256	14059	13179	17646	16464	7327	10517	17287	13117	15495	17403	17252	21021	24366
LOC107860650	55436	13910	19266	10183	27008	14442	3336	4721	11901	10702	42010	11504	11785	11893	7999	21543	11234	12658	7075	9599	21475	14710	6650	27678	43389	11039	6869	7728	9177	4929	2130	2612
LOC107847383	13897	14805	19061	15352	9717	14039	17162	17399	15104	17410	7615	17041	13112	13040	15954	11028	15404	14405	19804	13246	12042	14453	16716	8075	9250	16870	14686	17714	15072	16529	17083	22551
LOC107841913	13144	17545	16575	13724	12562	13714	15997	16098	15719	14900	10141	14440	13778	16019	13357	13793	14860	13379	15819	13944	15653	15706	15088	10749	13171	15238	12834	14719	15656	20635	13936	22719
LOC107870128	8021	9199	16817	16790	9466	18788	14631	18832	9806	16752	6616	18949	9127	12073	23092	7530	8944	21697	20263	14696	17051	29702	25379	11751	13109	11454	14245	12149	14675	16699	11440	15552
LOC107859632	5025	7211	21093	16563	6166	18716	20460	16477	10971	14574	4739	12903	8580	16765	18516	6480	18666	21473	22891	18397	15123	24810	16510	10340	5298	17704	15343	14376	17930	18899	12363	19726
LOC107854708	13939	9608	11257	17962	7166	16726	14700	21736	13234	17628	9875	10603	13994	14542	10836	12104	15680	10528	19987	13462	14939	10843	17950	9362	13483	17060	12177	22398	12259	16416	21338	30637
LOC107864394	4794	7542	12139	17466	5110	13669	20088	25282	7168	16898	3879	16488	9270	8820	20951	7336	11633	22859	29056	17472	15411	20215	23374	10336	5432	12092	17115	17294	13441	21897	13181	26343
LOC107852297	20314	15344	14288	12428	12578	14344	13753	14345	14020	14973	17769	14126	13867	14342	13282	14013	12763	12831	14623	13314	16002	16345	13338	14414	17609	14131	14307	14527	14048	19018	12736	19804
LOC107871167	19674	14446	15671	11762	10392	13185	17086	17630	14437	14682	14260	12910	11263	14073	14544	10700	13893	14433	16280	13183	12842	17000	15540	10030	11808	14303	12381	16563	15584	23739	14620	24533
LOC107856533	2423	31256	16741	5046	8888	20865	2310	5417	20812	28754	18623	41807	7863	7529	29085	6303	3915	19460	3464	7378	11353	32140	6153	7425	4275	3643	21372	4928	16730	33019	11129	33066
LOC107839168	3806	7130	15739	14955	5815	13331	31016	17287	7379	20748	3941	14375	18408	14487	31093	11271	7575	13954	17040	13780	17891	17821	19800	8685	10260	10180	13070	12886	11511	14469	22148	31190
LOC107840274	2114	4219	16536	27349	2933	19394	20422	26940	5612	26040	1747	31689	8533	8567	12957	5799	6937	18309	23880	12902	15603	22930	22935	7944	5554	16886	27052	11307	14644	13946	11891	19449
LOC107855731	15119	16632	12795	11289	11461	12776	13353	14613	15826	13970	14805	13067	19240	20703	16247	15294	15414	12681	14175	20568	23772	16253	15060	14335	11972	10527	12227	12113	13870	16316	9673	16679
LOC107864647	19462	15833	18891	18043	19730	16376	5964	8291	14841	13526	14373	16494	17258	16535	13518	17604	16879	17665	12019	15755	24835	18905	10720	16925	22270	15490	10633	14096	12380	9238	3526	4641
LOC107875996	20392	17782	17045	14470	17323	18150	7736	10020	15792	15878	13878	16910	18299	14720	13840	15158	15156	16362	11543	18073	20444	17344	11583	14004	22768	14140	16575	13951	11178	10085	4237	6638
LOC107839779	19605	12743	16518	14323	11532	14227	20780	17875	12747	14176	14725	15702	10605	13398	14603	10326	12969	14616	17978	11247	13062	16114	15457	10152	15829	13221	11792	14810	14907	17734	15687	21474
LOC107870548	13943	12418	17116	14828	9147	13717	17576	16615	12885	13427	11593	13713	11478	14716	15910	11362	15437	15148	17989	14093	14757	19134	16674	10715	11351	15558	11787	15058	14370	20696	14965	22649
LOC107855486	10896	12617	18214	18160	10820	15493	16159	18956	13460	16084	7059	15769	10997	14895	16360	10564	12852	14886	17376	9841	11355	16268	16042	7547	10555	14568	12229	22757	16586	22224	15247	23585
LOC107867496	7338	11644	9012	7879	8453	9438	4272	6906	13979	10499	7506	7912	21080	27461	42795	20669	11395	6700	7418	9159	61485	27752	31958	41907	5327	8776	4703	5625	8949	7297	6217	7157
LOC107850795	15477	16128	15640	12561	7328	10576	20116	17306	9121	14946	7797	20246	18220	10597	13751	12802	9281	11704	16694	15294	14238	10565	11311	8250	14861	12621	12530	25411	11857	26301	17941	27125
LOC107872931	18436	10437	17776	14322	9079	14031	18462	17370	12589	14825	14998	14217	10775	12695	20583	9217	12306	14940	17130	10625	13258	17787	18223	9373	16032	13942	12852	12909	15114	17687	16516	19992
LOC107875827	42456	14591	19674	10519	23461	14592	5459	6239	12662	12041	31250	12277	12676	12611	9704	22604	12332	12923	8643	11459	22576	16863	8274	23265	35622	11583	7790	9325	9471	7158	3358	4415
LOC107850515	18154	19444	14441	10217	15888	9857	21474	15239	19709	12252	15551	11707	9049	15814	15911	12033	15620	10041	11112	8615	9390	15247	11695	9174	13336	12484	9593	13438	12731	23405	21385	33451
LOC107839697	3222	6067	6255	20023	3304	12087	30129	21571	2314	15010	7421	21126	17155	4779	12931	10288	5741	15153	17231	23268	12548	8617	10145	12075	9387	8421	16653	26500	3370	18525	45030	40558
LOC107843756	13122	14051	16944	15108	12172	14026	18172	16682	15144	14910	10317	15807	12360	15290	15298	12026	14276	15217	17019	11651	14629	15069	15301	9644	12254	13850	15149	16424	14446	16008	16078	18434
LOC107850878	6380	13962	12820	13661	12582	13782	24214	20854	10257	11800	3623	12616	12372	15225	18183	11302	11789	14596	17419	17623	19205	15534	12847	11730	7883	11185	9963	7255	10259	10956	30902	44023
LOC107870413	4878	8067	12301	17942	4745	19239	22801	26561	8201	13559	4482	16512	6702	12210	21612	4932	9874	15296	21700	11230	9626	22287	18995	6591	5322	14229	17259	14863	19045	25558	21491	28667
LOC107863740	27773	13612	17591	13746	22195	15702	6827	8908	12353	13170	24501	12065	11987	14831	13254	20930	13456	15555	11378	10055	21757	18607	11578	20981	30693	13103	8011	10420	12633	9418	4114	5441
LOC107842885	31057	18744	14137	11555	20470	14499	6939	8368	13225	10888	21883	12459	19589	13902	11609	19727	12351	14814	11219	15857	23515	15094	10644	23051	26794	10536	10396	11606	9560	10357	4497	6677
LOC107848506	19631	12455	16841	14625	16735	17530	9225	8391	11074	11670	18959	13404	15622	13965	13272	16032	13713	19907	14551	17236	20783	21861	15055	18026	17553	13541	9323	14712	11379	12929	5800	10065
LOC107875267	17034	13558	15092	13810	12279	15420	14013	15831	12625	14840	16805	14994	12385	15639	15697	12209	13167	14554	16196	12730	15105	16062	15061	11915	18616	13621	12440	15043	14696	15245	13076	16075
LOC107855397	12473	17598	16954	16915	15650	18602	10975	10409	13123	16480	6338	14426	11978	15077	15299	11758	14372	22122	18969	9042	13700	19562	15629	11242	6129	17811	11915	20802	19093	23337	7103	10230
LOC107878008	60116	6128	15363	10281	14788	14193	4894	6451	6287	11614	70377	13129	6739	7562	9033	15436	7126	11295	8258	7936	10579	14089	6875	28294	53317	10915	6992	6908	7815	5533	2907	3740
LOC107857598	18541	12431	13436	14334	7644	12266	20012	21016	13543	14042	16662	12809	12877	15978	16618	7651	16829	13110	18260	15647	12852	13317	15987	9108	10205	10864	14419	14146	16096	20409	14339	19222
LOC107873002	10221	9964	19015	15948	10416	17598	17411	15361	10745	16722	8287	17319	9192	12125	16862	9193	12041	17385	16064	11710	12814	19364	15231	8691	20250	15498	13810	14155	16798	17447	14020	22569
LOC107878078	24839	16810	21801	10735	22353	14989	6927	6113	18875	10823	16296	11271	13409	19986	11041	18795	18828	15067	10242	15655	24404	19140	10970	18571	19435	17354	9054	8365	13247	6797	6387	5478
LOC107859402	1037	5712	13375	20739	1558	17628	19394	22288	2821	25684	1593	24048	10432	4683	19784	3895	5433	21916	28039	14840	7558	16123	18835	3555	2154	10641	31555	35752	10106	30490	12207	17716
LOC107850407	6848	10597	11410	12015	5689	10492	16998	21677	6642	12649	4371	10530	18467	18965	36531	12813	8675	10321	18946	11902	16261	39481	23015	8367	6466	11326	12044	9168	11581	15858	17148	23917
LOC107873065	21334	12927	17128	14303	9594	13044	15064	18334	13268	15823	13070	15070	11588	12614	13166	9836	13145	12765	17725	11524	11859	14995	15663	8932	14618	14209	13020	15673	13381	16884	17136	23285
LOC107870641	3674	5497	6295	13059	4093	4962	50435	32968	5062	5073	2023	6610	4464	6204	11838	4833	11354	9525	23266	9877	7655	6371	12580	4171	3611	6566	12642	8228	7999	24984	73994	69567
LOC107856965	18931	23567	13928	10965	19887	10857	8104	8707	22650	10506	13243	11079	25894	22338	10171	23995	24227	10471	11266	21816	21831	9910	8903	15615	10133	12907	9875	9690	10626	8891	8925	9465
LOC107839639	21653	10969	15014	13775	8258	12316	21650	19760	11172	13960	18388	14415	9336	11247	16490	8020	10986	13813	18272	10467	9982	16286	15777	8310	14724	13562	12152	15247	14325	21626	14940	22296
LOC107846112	14583	13089	13515	11785	9278	12256	20565	15279	10884	15282	12007	13759	15445	10962	13163	11862	11768	12185	16836	16419	14166	14533	15129	10353	13471	13339	12868	15470	10642	17689	20562	26903
LOC107851243	23567	14491	18314	13362	17264	16223	6953	8258	13790	13525	20267	14116	14523	15803	12117	16153	15115	16550	11122	14576	20640	18490	11339	19165	23713	13939	9637	11020	11910	9321	4150	5729
LOC124885348	8981	8052	21243	17806	10847	19840	13776	12168	9850	14979	7367	15481	6635	13341	16989	7846	14620	23288	18272	11915	12702	22679	20013	7462	15226	17784	10363	15577	16010	15514	13032	14902
LOC107872835	11961	12589	17932	16109	10386	13283	16059	16923	14018	14690	7179	14463	11344	14025	15983	10701	15362	14623	17941	13219	13886	15907	16426	8471	11488	15838	12445	14217	15219	15329	16872	18895
LOC107860061	21856	16655	14103	13638	18259	15982	8774	10370	12498	15658	16085	14052	15834	13652	11952	15969	11809	14573	12297	11463	18676	15687	11434	17584	25534	14261	11475	12785	12262	12896	6522	9147
LOC107852955	3219	7373	15909	12378	3736	16380	5199	9457	8720	17774	2182	15246	7121	8452	27168	7345	9225	13135	18275	9231	21029	65306	68433	11321	4236	14465	11343	8486	14922	7024	4329	4554
LOC107872788	38593	12268	19869	12546	20141	15150	5835	7061	11562	13355	28100	13174	10488	13873	9556	17031	11875	14826	10971	10137	16620	17931	10951	18835	28337	14279	7782	10755	11269	9254	3968	6503
LOC107839197	22523	21170	26149	15536	14667	14632	2662	7646	16493	13545	7967	12793	8901	12102	12311	11014	21751	14979	15922	10793	11504	22431	16967	9191	13837	21181	10057	12048	22250	14466	6756	8601
LOC107859424	18705	24168	10403	8610	19301	10848	6182	8330	20479	10509	11321	7810	14654	19979	8486	14230	38501	15142	17891	14093	19164	14064	11617	18919	8627	11705	8550	12583	12339	17457	7235	10858
LOC107867049	1962	8085	8518	9146	3223	7312	18410	15470	13078	14385	5267	14992	22724	19968	23543	15653	11878	8084	12415	42235	38800	12192	14063	16126	3035	7119	6568	9820	7422	14367	22303	24592
LOC107862541	20504	16975	21373	13530	18372	16285	8876	9706	14409	14420	15253	17341	16359	14760	11973	13781	15669	14156	12846	12921	13977	10730	8996	10033	24231	14684	8513	15395	13921	13126	10215	9158
LOC107864664	5836	10491	22224	31463	6646	13534	4360	15433	7766	25965	4776	24428	5356	5551	1823	5303	16457	26687	24157	15871	5195	3525	6777	3688	15082	26067	31003	37931	14937	22440	4425	6510
LOC107858434	9243	9900	22336	16428	5436	17320	14135	14305	13705	20498	8858	20894	5975	14481	17471	3723	19332	19329	17519	13802	17771	22137	17420	12040	14725	15215	9902	19492	14555	4836	10372	7787
LOC107838893	9675	12652	13136	12573	11131	14505	15268	16567	13041	12208	7497	13988	12912	13825	17179	10499	12582	13830	16192	13702	15522	15072	16035	11192	11201	12322	14643	14601	17366	22834	13593	23431
LOC107845388	33812	12803	16714	11987	19178	14582	6962	8041	11257	12311	29152	12762	13024	12764	10846	16872	11194	13551	10038	11368	16847	15865	10211	21137	30484	11373	9813	11226	10439	10112	5533	8402
LOC107867333	11643	11993	13928	13782	10779	14454	20131	16378	11354	14106	10277	12467	9644	13681	15311	10512	12017	15953	16521	12004	13366	15828	14590	9243	13501	13883	13640	14604	13575	22896	13283	24714
LOC107840001	36392	9411	14670	11715	11590	13057	9558	11582	9430	12088	46178	12714	9203	10931	12192	10316	9968	12848	13262	9179	10591	13671	12056	14404	30889	11430	11114	13668	11847	14971	7243	11535
LOC107864332	21622	24504	24004	16047	17200	14047	5303	10049	17462	16962	13578	16404	12858	14393	9313	13970	17548	12009	12050	10699	9271	10356	10353	7922	19876	19322	12861	16896	17340	16067	3939	5435
LOC107854910	10224	12655	14924	13512	9272	12438	16259	17341	12533	15556	6764	15074	16661	13763	22533	12037	11934	10585	17548	12040	14505	14885	15705	9513	10173	13856	13863	12871	13817	18758	16422	21447
LOC107867168	18936	19801	20416	13004	16388	14839	11565	14991	18700	17234	10217	13467	12459	15572	11537	13643	15264	12128	16047	8020	10449	12393	10754	7981	16635	20612	11371	10947	17116	13377	8036	14955
LOC107863241	29645	25229	21711	16078	21118	14781	3945	7712	20349	12970	14348	11568	9378	17378	9754	12957	20446	12755	13146	7222	9321	20324	13313	8784	16049	18689	12288	9670	14417	9818	5107	8416
LOC107847660	13660	13268	14482	12903	9293	11753	17284	17841	13996	14634	8642	12925	12645	11955	13320	11087	13653	11595	17315	14434	12937	14295	15788	8754	10795	15305	12075	15906	13700	19915	17518	24421
LOC107870058	17628	24562	11667	9174	17601	11332	5675	10278	20648	10707	15191	11403	20488	23373	7774	18179	20527	7126	8572	13429	21526	10015	7751	15056	16622	11689	10656	8653	13472	20810	10090	16139
LOC107840232	20526	16224	20450	13657	15753	15610	6963	8682	15127	13700	13411	14014	13416	15300	12576	14321	15943	18210	12839	13611	19101	19703	12645	12800	16716	15976	10340	12754	13686	11017	4616	6898
LOC107868399	10993	16284	16791	12603	9463	15684	7609	12905	20234	22472	5688	20878	14011	15435	13297	13188	14549	8803	14570	14324	11907	14706	14816	6249	14196	23071	14203	19885	17150	12043	9032	9221
LOC107859546	9034	11675	15686	16013	8149	13405	14635	15697	11599	14555	7191	15828	15388	13915	19150	13264	13234	14620	16761	19889	18181	16618	17518	11714	11217	13497	11462	12822	12270	12980	15308	12912
LOC107851116	42329	14044	20270	10392	20058	13136	6113	6149	13198	11915	29873	11905	10626	12317	10096	19548	12989	14332	9483	9844	16661	18084	9942	17276	26426	11514	7655	9888	9888	9281	4564	6312
LOC107863324	7909	11177	14843	12868	6824	9410	23397	21785	11897	12853	4718	12373	10761	11560	17005	9390	11710	10433	19423	12586	11400	13582	14867	6436	7325	12514	13243	12832	12332	22491	26591	38530
LOC107850258	6981	10397	13885	16084	7024	11747	17941	19049	9262	13330	4298	12364	10711	12127	15633	8533	14485	13772	19480	21033	17106	20962	25732	9185	7035	14049	11672	12383	12638	15966	19690	19587
LOC107873495	9450	14234	12645	14679	10531	12122	18773	18290	13555	11483	7819	12289	14972	16363	13722	11999	16057	12956	16976	15959	16768	12427	13669	9771	7107	12578	12261	14111	12706	17104	18802	21898
LOC107862951	11928	11373	16112	16096	10065	14963	16645	17691	12121	15084	9575	15310	11014	13693	16338	9509	13085	13979	17351	11986	12543	15022	15749	8292	11954	14760	14792	13655	15116	15629	16222	16358
LOC107868403	6471	16962	14050	23051	7443	18880	6303	12911	14326	27364	5033	15365	10343	14229	14129	11648	10165	9182	16458	11255	8803	15962	16683	5696	18241	21156	18200	29436	12570	13235	9294	7924
LOC107862857	19374	14047	17343	12330	12455	11637	15863	14750	13196	17626	16319	15688	10419	13405	18009	9842	9550	13886	14082	8579	9631	16310	13840	7899	12171	11049	10400	17496	14862	19703	11292	19621
LOC107844284	12898	13907	13910	13007	10321	13935	16117	16127	14084	14207	9243	13019	11884	13985	14473	11080	13508	13467	16155	12627	12191	15601	15949	8393	11347	15234	11496	14441	14555	17779	15610	21840
LOC107875980	20858	15318	14950	10905	15618	12651	10563	11603	14411	13840	19913	12880	11419	14130	12302	14423	10601	10842	11948	9843	15093	12323	10225	14022	25606	12364	11501	13078	11790	15206	11081	20811
LOC107870084	16127	18601	16868	12505	15271	15346	9317	11349	16715	14635	11507	13043	12159	17231	11860	13490	17045	14633	14341	10551	14759	15061	13227	10857	15050	16745	10678	11410	16160	13053	9393	13111
LOC107861619	10358	11517	11988	11994	7428	12607	21498	20119	10784	13623	8960	14269	11258	12349	17078	9839	12326	13029	19412	15825	13647	12441	17195	9318	13113	13646	12719	13031	14890	17884	18938	18814
LOC107862968	4873	7851	9931	8616	4117	7792	12958	10798	9562	12094	4812	10142	31875	23312	49236	22821	7696	7801	10992	13984	35944	13203	16974	18210	5439	9141	8311	9828	8597	12031	14170	18782
LOC107856318	5570	13165	10129	8713	5956	9121	11178	14570	10475	12013	4649	11331	29421	16528	28984	17468	11095	9375	12871	22841	29030	15176	18413	13811	4972	7880	8462	12300	7281	14896	20168	23272
LOC107870482	22615	14844	19900	11773	18236	14368	5469	7111	17547	11042	15796	11641	13557	16199	10657	18986	17713	15048	10336	12662	21873	19040	10533	17378	21572	15830	9783	9958	13170	7907	3245	5187
LOC107839042	19476	22008	19147	11370	14858	10746	5138	8919	17939	9218	7870	8039	9924	14001	16639	10853	29863	15920	17119	9466	10199	26846	21247	10574	10150	11931	6376	13941	12250	17957	9226	10774
LOC107840983	13569	16675	15005	12826	13216	11530	15521	14526	15879	12391	9506	13323	13537	15604	12658	11837	15553	12163	14384	13024	14946	13605	14595	10624	9311	12473	11357	14930	13016	16823	15691	19876
LOC107850585	20131	15635	15444	12098	14936	12964	11307	11567	13891	12488	14604	11677	12688	14344	13896	14201	14326	14626	13738	12313	14904	16928	13165	13346	17236	14700	10117	11949	13212	13954	9762	13779
LOC107870826	1234	6783	8261	11116	2149	5111	34038	22221	4093	10453	1656	11196	15206	7097	18676	8483	5528	7854	15303	18337	14687	15558	22475	5519	1351	5491	11728	16364	6318	28066	40106	57247
LOC107864149	10291	14427	21970	18139	12863	15794	13272	17291	14704	16043	4956	12276	7217	14704	12041	8136	15907	16022	20152	7474	9759	19948	17864	6619	9786	18414	13896	11278	20053	14938	11164	12297
LOC107854422	13392	11824	24997	17459	14894	16718	5140	8509	11212	18903	14544	19758	13265	13902	16479	12893	11881	20912	12169	12831	16564	20230	10638	12316	25785	13786	7376	13473	12227	7830	3395	4370
LOC107866793	8256	11605	15307	17844	7013	13800	16273	16381	10337	12446	7512	13650	9082	9840	13044	7777	10915	17390	19739	11213	10648	17705	15864	7907	11973	19561	21159	12378	18307	19247	16648	18764
LOC107871184	11560	11830	10231	13246	8157	11752	22547	25911	11048	13044	7345	12432	10799	9595	17940	9149	9988	11947	17095	9523	10436	14291	15215	6814	8196	11961	12358	15073	13206	24641	20573	31673
LOC107852309	13976	10893	18125	7422	10504	29455	10170	3036	18757	15133	6410	28652	7653	16340	11094	8228	12735	11625	16120	9269	7204	38489	11732	5576	6388	9400	20525	13636	11289	10825	6088	32204
LOC107879347	13783	14193	11166	12495	8629	12145	16401	14344	13080	13518	9358	14168	16442	14817	18884	12857	12784	12687	15640	15138	14622	16497	15689	8955	10423	12771	10575	14159	13458	18363	12052	18820
LOC107840122	27426	15455	15905	13869	16456	16932	8237	9168	12286	14533	23616	11931	10670	13976	10443	17770	11431	12344	9686	11016	18184	14432	8930	18208	28808	12492	9374	12569	10093	9034	5443	7963
LOC107839385	21565	11543	16872	11457	15989	13755	10210	10418	10946	12723	18420	12560	12945	13004	12469	16166	12870	14786	12971	13233	18259	16563	13365	16335	20925	12964	11362	12025	11023	12027	7550	10846
LOC107862132	12620	15961	17439	13862	14671	14790	9049	11691	15510	15546	9615	16111	17274	16720	14240	14583	12947	13445	11826	12793	17103	13992	11159	8893	14483	13101	11435	16425	13792	13905	10393	12441
LOC107858457	2825	8402	22523	19339	4765	13337	25419	17567	9083	11665	5827	13481	8283	11624	12566	8153	14371	15681	17119	16710	18342	12141	12571	6986	12553	16354	23415	5950	16306	10284	26734	17082
LOC107864430	10889	9520	11502	14438	6932	12992	20010	19851	9656	13076	11817	12953	11081	12767	16010	8175	11888	15492	19286	12682	11420	14818	17426	8040	9184	12184	12793	18167	14951	22639	15098	19515
C329_pgp063	19620	17234	9613	16974	20486	13293	3020	7382	12188	10142	17729	15485	19913	20736	9577	19942	11836	10160	6589	11733	34489	13995	5687	21840	33344	9321	12503	10928	10945	6215	1512	2221
LOC107848028	9362	11239	16120	14432	8363	15410	15104	16182	11325	16106	5769	13289	8718	12822	15282	8922	14479	17286	20345	12522	11861	21875	19716	8413	7596	17388	12562	11795	17732	16556	11104	16484
LOC107871335	8238	10416	11047	10060	6229	8761	15175	15491	11348	14089	5774	11795	30418	16795	33970	17697	9483	9765	14604	17458	20362	18496	23353	9810	6090	8716	8979	10442	8500	12860	13110	16764
LOC107850306	20659	9984	17095	13627	14190	16600	7486	8816	10346	14125	25096	15684	9943	12153	13208	11826	12057	17720	11975	11192	14539	16690	10858	15328	30585	12478	10327	13360	12216	12041	4990	7873
LOC107847412	6637	9432	15399	17454	6513	15083	19195	17923	8180	18156	6122	20748	10309	9310	14688	7190	8817	16391	18884	10775	9759	14313	14068	6464	10125	13528	17002	23852	14241	21729	13509	19196
LOC107867998	8990	12280	14380	13834	9112	11631	19798	18209	11966	13673	6378	13540	11150	12250	16880	9914	12554	12992	17084	11791	12758	14572	14840	8344	9320	12464	12434	15801	12913	19799	16986	25292
LOC107840590	9561	12733	13598	15366	11458	13226	21669	15240	13660	11765	5589	12086	11657	14495	13589	10129	16760	15998	16194	14406	16013	14731	13388	9673	7368	12963	13877	12066	12975	14957	15310	21418
LOC107843616	9342	11070	11799	12992	7271	13501	18539	18791	9777	12475	10801	13566	9486	12450	16650	7757	9247	13215	15561	13317	12692	15441	16636	9609	10408	12401	12534	15045	17609	25150	16500	21868
LOC107862739	6042	12042	11586	20597	7908	12840	12339	22464	9150	17800	4448	15189	8891	13332	13267	8799	19755	16855	18343	21395	16912	12435	12105	12392	6640	15256	23934	7942	15340	12524	10955	13810
LOC107862462	10661	16668	13899	11081	12937	10702	11009	13958	15586	11833	7141	15469	24310	13801	11739	15848	13031	11207	14693	18232	15564	11037	11724	9904	7158	10156	8342	15531	12411	20857	14062	22716
LOC107875632	15129	14221	12255	8527	12741	11760	9682	10115	15395	12593	10908	11450	17412	19135	23310	16574	14483	11180	10701	13301	23880	20674	16637	17381	9523	10781	7824	10998	11620	11944	8091	12513
LOC107850429	14121	15138	13937	12194	10850	13078	8995	11496	15818	14937	8635	15325	18191	15051	14605	13722	15652	10751	12946	19261	17860	13123	11677	10447	14884	15018	13072	12977	12879	12521	10397	12368
LOC107862644	11091	13654	13666	13466	13031	14118	13819	14213	12741	13002	9809	12998	11757	16300	14384	11870	12603	13987	15116	11600	13983	15460	14372	9579	12182	13017	11279	14588	15153	17529	14176	17253
LOC107849334	6567	13677	20109	15210	9153	13941	12707	12504	13688	17337	5019	18211	12022	13037	23159	8068	11976	17634	17564	11030	12116	21054	16878	7164	5841	12335	9367	18570	14760	17340	8956	14774
LOC107850364	6313	11255	13712	15996	8293	14615	18415	17512	10004	13672	6080	14682	11597	12678	16553	9606	10987	14765	17577	12783	12826	15012	15765	7728	10254	13406	14417	15088	14175	17769	18024	20208
LOC107874024	13219	15059	14384	11587	12593	13448	11913	13393	14716	13551	11461	12335	12473	17296	12716	12298	15325	12962	13930	12413	15257	14958	14410	10251	13720	14152	11653	12568	14930	15177	11930	15121
LOC107862422	10989	13973	23450	16147	9966	19636	8451	10852	13880	19619	8025	14667	6762	15754	13655	10519	16725	19589	16176	7125	11060	21298	14354	8543	17432	23232	11884	9017	19490	8348	5621	4806
LOC107863791	8179	11503	12943	13492	8551	12135	19454	20161	10096	13295	5267	13092	10065	11497	16407	8065	11452	12973	18958	12505	12656	17261	19357	8117	6933	11711	13324	14156	15565	19024	17757	24982
LOC107860212	12120	8863	21848	18647	13316	22475	13434	9627	10813	15854	9217	15061	9809	12497	15598	10098	12596	24875	16505	13453	13404	23533	15656	11018	10071	17349	8654	10655	12554	7604	6489	7044
LOC107842546	8337	14032	14430	16776	11909	14901	18428	17092	13076	14029	6851	13230	11433	15591	13135	11277	12575	14509	14867	10832	13383	14183	12587	9276	12732	15501	12791	12033	13555	14029	16310	16913
LOC107863859	28910	18498	17484	9698	18438	9632	8587	8881	22904	16335	16196	13999	10417	17913	10768	14771	15851	10070	10123	12118	15126	12183	7092	11948	15834	11051	8891	6888	11615	13650	9746	14707
LOC107859104	4369	10944	5230	13906	6438	9672	23818	28621	11250	11152	1996	14076	18829	13042	11309	10979	11935	7523	18149	18769	11180	9431	13939	4418	5131	14054	14467	20131	12126	19081	23387	30444
LOC107867654	4746	7703	3675	4052	4141	5361	5658	6129	12764	11932	5952	8358	50563	32965	78932	36615	12850	6635	5876	10491	39121	13368	11679	23803	1523	3004	3552	3928	2935	3975	3418	3973
LOC107861735	10259	11103	11986	12259	7926	12089	17477	17617	10732	13268	7889	12658	11057	11957	15361	9399	11756	13241	17295	14881	15499	15394	17994	10684	9241	11878	11973	13485	14667	18219	18049	22138
LOC107851759	9856	13904	13793	11435	8431	10434	19489	18613	12298	13307	4932	12689	12677	12569	12515	10082	13089	10474	16534	12472	12963	13968	14751	8453	9162	12953	11879	13434	12120	16962	20760	32397
LOC124891242	9992	13342	16918	14549	9482	15694	16165	15059	12426	17987	7093	19782	9334	10914	15611	9265	12609	15423	19870	13160	8780	15886	17443	5300	12321	13726	6855	14744	12916	13078	14895	18678
LOC107875422	16506	13425	13173	12699	13212	15278	13764	11856	11938	12954	17856	13691	13172	13950	12350	11678	12155	14457	12663	11548	14217	14042	12785	12119	16979	11188	13759	15787	14113	14563	8813	12397
LOC107847877	25584	18817	14360	9552	17544	15154	4935	6230	19876	14376	22868	10577	11728	19350	8290	13862	14352	10697	8951	8128	14151	10883	7971	13406	29276	18110	11643	6753	17957	9451	4993	9231
LOC107872841	89786	44732	2291	1984	58420	965	118	469	41108	1239	35753	1318	11305	18488	1162	28450	12707	765	407	1778	21341	1164	487	21297	19339	6594	89	294	4362	243	242	90
LOC107863565	13382	16398	13353	13887	14476	13475	8603	10316	13399	11493	10708	13718	22368	15699	12684	17316	14817	13336	11759	20578	22893	12242	10722	15878	13953	9667	13525	12486	9098	10799	6893	8609
LOC107863196	7745	10867	15964	15772	8165	14872	17212	19312	8628	15277	4215	16149	9018	8786	10999	7139	10760	14155	17240	11847	9974	16819	14384	5757	11912	15111	15782	12654	15031	19037	22259	25184
LOC107877804	9403	13810	12860	13675	11581	13631	16012	14789	12617	12838	8000	12274	12100	16441	13792	11780	13881	13675	15539	12107	14780	14464	15037	9535	9530	13511	10561	13436	13863	16398	16078	19861
LOC107840015	18475	20403	9672	9669	15310	10753	11425	12398	14387	11977	17032	10470	13747	12063	8045	12491	14032	10561	12087	8189	10108	6751	7776	10115	18335	10198	8976	19948	11894	30027	9972	30419
LOC107870335	34004	11948	18309	12364	19455	13467	7605	6640	10483	11825	26538	12926	11750	11212	10698	17217	10477	14768	9825	11327	17557	16604	9761	17697	29026	10531	7548	9581	8895	7861	4148	5437
LOC107850550	4196	3109	21625	18669	3810	29080	33105	18135	4127	14770	4925	13721	3971	4376	13444	3408	8120	32384	29596	8373	5319	8222	19769	3769	7382	22742	11841	8335	17596	10111	25786	13581
LOC107854152	35490	13706	13589	9675	13658	11308	12430	12908	13532	14895	27180	13068	9387	11842	12389	10181	9854	10721	12684	8604	9964	13466	11267	10297	18817	11086	8768	12907	12371	14962	10293	16069
LOC107871017	13958	17244	12200	11430	16075	11518	10871	11097	15427	10680	13001	11227	18301	19303	10568	15671	16877	11456	12072	18587	22847	11918	10985	15254	10785	9884	12221	10445	10268	12075	10411	12567
LOC107862203	28291	32375	6444	5279	26186	6423	1913	3386	30392	6659	21695	4894	32625	29910	3466	26666	21211	4264	3767	18711	34688	4155	3333	21001	18823	6315	8231	2365	6337	3508	1905	1845
LOC107862276	10792	12030	15432	15224	8319	12080	14903	15458	10565	14939	9468	16200	13244	10409	14304	10196	10952	13124	15771	13207	11889	15056	12887	8167	10941	13367	15415	17395	12024	17562	16230	19401
LOC107863687	6036	15189	10368	13681	9290	8864	17186	17327	11870	11477	7522	11567	20697	12358	8743	16538	9845	9014	14198	19797	14936	6770	8221	9269	6746	10169	17323	13507	12416	16712	27296	31451
LOC107839204	10076	14446	13467	14667	11372	11837	15701	17375	12809	12461	6964	13143	14220	15127	13406	10314	14112	11604	15805	12297	14375	11826	13780	8112	9517	12587	13176	15352	14107	16662	16126	19142
LOC107871328	9255	12820	17852	11960	8801	14369	12203	14569	13757	12908	10381	14860	13413	15168	14097	12885	13220	11273	13872	15522	19150	14641	12663	12928	15005	12016	15309	9164	15729	11460	11779	12843
LOC107871198	3393	7170	11195	14632	4551	10191	14458	19545	9423	20634	4213	26918	17856	14197	13205	12325	9999	9874	15187	16390	24177	13463	17294	9666	2511	8854	12912	14566	10264	19800	12685	24228
LOC107870041	6326	10065	12330	14007	6986	11756	21471	19160	10425	13283	5038	12978	12653	11873	16783	8733	11262	14254	19050	13833	14134	18248	17843	8273	6245	11848	14518	12777	12442	16206	16826	24062
LOC107843186	14919	13495	13584	10561	12047	12298	11384	12679	14525	11333	10495	11490	12559	12445	13283	12249	12605	12241	13301	11734	15089	16356	14323	11787	12481	11477	12299	13637	16871	20756	9893	21262
LOC107840030	15448	17919	10915	10952	19119	11503	10738	8984	17737	9933	7517	10147	15204	19568	14744	15847	17924	14814	12576	18418	22350	19960	16643	17436	3953	9936	5774	7453	10840	8102	11679	11253
LOC107868370	10424	13483	14245	10434	13099	16072	11718	9865	13913	16921	12224	12168	14028	17724	12030	11889	11780	16166	11405	15916	16996	17844	13187	11684	10623	13866	9005	12538	13885	11941	13559	14712
LOC107878157	14786	9959	16458	15689	12419	16466	10003	10108	10134	14093	17107	14652	11163	12837	13725	11394	12011	16694	13185	12237	15922	17848	13972	13231	19142	13348	12074	13155	12138	12100	7046	9542
LOC107854970	16991	17534	16929	12407	17019	12677	7884	9153	17529	13926	11254	14509	16029	15470	11710	19080	17127	13297	11555	15136	17242	12076	9434	12535	12311	14384	10036	12112	11251	8143	8374	9474
LOC107840485	12580	15554	12715	12132	11279	12486	13292	14231	13796	15133	8493	13554	12842	14149	13701	10934	12714	13410	14627	11233	12770	16370	13698	9608	11536	13284	12643	14205	14419	19333	9578	18257
LOC107845290	9735	11683	13044	12780	8116	10249	16139	20021	10851	12532	5554	13092	14653	12400	13933	10704	13031	11489	16418	14988	16422	14817	14501	10375	8961	11750	11342	13846	11385	13952	20480	25219
LOC107839291	25336	13102	13598	11121	16651	14506	7855	9442	11056	12476	22588	15312	14265	11988	11042	17864	11321	12277	10282	13690	18914	12309	9568	20843	23364	10096	9085	11350	9245	9904	5050	8865
LOC107846947	5764	9928	11840	14313	7621	13162	20261	21546	9597	14150	4318	16011	10902	11901	19652	8170	10505	13776	18303	12799	11113	11090	14019	6870	6892	10519	12864	17265	11967	20580	18602	28016
LOC107860163	9924	12832	19296	15816	9673	15850	13379	13618	13184	17403	5390	16721	10024	11287	15215	9276	12713	15762	18123	10449	8927	13968	13579	5929	9796	17109	11677	16541	15097	14967	13162	17620
LOC107860600	14321	11757	17116	13065	9875	14065	16803	14023	12221	12411	10401	13429	9443	11737	13009	9697	12430	14753	15466	10436	11969	16449	15406	9613	13001	15556	10350	12273	14264	17089	11969	19781
LOC107850867	9110	14729	14973	14941	8884	12797	12832	16462	8477	13271	5144	15118	7015	7171	5821	6359	12218	12737	16016	10211	7427	16431	18900	5590	11551	12871	12709	24119	14085	26032	19042	29734
LOC107840182	8101	9748	13865	11246	8307	13363	16048	15558	10382	12643	8111	12446	9051	10899	14146	7796	10416	13134	17935	10153	10552	18208	19304	8150	9781	12847	13010	13993	17686	23057	18308	24461
LOC107858792	16740	12202	15487	13607	10219	15066	11501	13493	11385	15315	16679	14380	10910	13312	13139	9727	10103	14212	13187	11204	13437	15685	10866	11362	17485	13275	13482	13667	15404	15808	7614	12366
LOC107855655	1710	5086	9771	10043	1810	6446	34266	30960	4759	12774	2182	12955	10864	8098	24615	4409	5478	9095	22044	14857	9534	10534	19502	3147	3118	7227	15541	13516	5300	28058	30046	44482
LOC107847033	6970	9347	8673	8262	6292	8164	14981	13730	8484	11706	4628	9896	16377	16952	24346	15541	9520	7087	12343	11595	38294	14544	22343	24846	5929	9506	10795	10897	8805	15100	12607	23385
LOC107867327	13851	14881	15528	14488	10710	12283	14022	15456	17506	16055	6930	14402	10188	14034	12068	10514	13928	9465	14252	10838	10897	12262	11925	6156	11616	18119	13624	10347	15158	11824	17702	20294
LOC107870324	12994	11900	13975	11758	9822	14549	12264	14453	11580	12847	13098	12723	12167	13512	14010	10574	12906	14969	16177	12869	14625	16729	15698	11544	16049	13043	11354	12397	12693	16535	8549	12737
LOC107851304	7699	12972	12403	15528	10747	11020	11693	13041	12611	11479	7895	12475	17833	16591	11401	13944	19311	14918	14439	23137	24320	13383	13017	12496	10943	13071	13529	9332	9001	11038	10539	9273
LOC107845675	26288	15800	15659	10260	24394	12688	2425	4002	14677	12157	26815	9794	13159	17947	8797	18959	12211	10712	6225	10655	25412	15178	6397	22769	28309	11761	7848	10807	11284	4055	1445	2081
LOC107841042	14407	14191	17292	12215	10705	11790	15742	11939	14736	12446	9349	12809	13165	13142	12397	11909	14377	13086	14923	12181	13563	13619	13928	8791	11516	14967	11010	12092	11777	13583	14514	18011
LOC107838879	10214	12681	15654	14411	9701	12303	14760	15251	12874	14092	6570	13765	11193	13639	15350	9829	13204	13267	16309	11498	12155	14435	14748	7874	9983	14344	11969	15337	14147	15748	15052	17631
LOC107840493	16512	6342	8607	7798	12518	7808	12776	10528	6341	9402	18141	11582	20239	14829	34616	17736	4799	9862	11438	6257	30898	12696	18280	19609	7932	6420	5461	16758	7742	15543	12089	18229
LOC107862509	10010	10998	12775	11759	7933	11345	15397	12987	11250	12067	7239	11770	14791	12821	18990	11199	11022	11945	15160	13611	16253	17545	17425	10752	8779	13037	10908	13803	12058	17726	14868	20794
LOC107869044	6170	10940	13049	14444	8030	13916	15125	17904	10495	13495	5438	13078	9675	14124	16627	8406	11896	14416	17687	13193	12936	14337	15152	8216	8468	12798	14571	15730	15678	17535	16162	19155
LOC107878375	10751	11790	13925	12453	9206	12713	17079	16127	11542	12807	9124	12784	9292	13534	13684	9278	11725	13583	15337	10693	11203	14386	13744	7579	10891	12641	12787	14952	14797	20032	15651	22750
LOC107853094	10306	11923	15487	14925	10516	13368	15506	15349	11673	14475	7758	14656	12045	13788	13493	9615	12303	13803	15889	11231	12682	14307	14927	8515	11039	12071	12735	14679	13141	13754	15806	16999
LOC107861584	4528	9740	13781	15392	5747	13195	19438	17489	10237	14252	3500	13664	10010	11738	16309	7191	11927	14223	17933	12824	11114	16624	15333	6034	6392	13357	15492	15102	14501	17334	19845	24153
LOC107850828	23909	14678	17064	10679	13120	10574	15567	15575	17751	12922	11585	11712	8175	13439	12140	10905	12602	10405	14583	10151	9486	12555	11400	7079	13865	14194	10071	8809	13421	15152	15660	18909
LOC107845204	20978	16081	13300	11371	19694	13205	5653	7323	16826	9651	17953	9809	19076	19965	10640	17369	19284	13291	9904	17446	22269	13763	9236	17638	15376	10479	6983	7416	9837	7000	3883	4311
LOC107847528	18054	13347	17006	13604	14901	15790	7887	8624	12030	14042	14974	13345	12414	13575	11630	14492	14367	15577	11344	13965	18648	15353	10619	15670	18102	12561	8595	11140	11499	9682	5720	7997
LOC107867471	14018	8037	4514	3137	5705	8183	4084	5543	28049	15060	17325	8638	13584	31226	33847	12611	44810	8234	11109	13807	16722	11448	7634	30436	6650	3584	2332	9412	4623	17871	3391	10808
LOC107862092	14167	11085	13152	11671	7983	12072	14813	18143	10784	13515	12405	13175	10553	11765	15848	9130	11718	12782	16987	10667	11496	17049	19027	8893	11902	11913	11710	14083	14400	15084	12118	15804
LOC107850363	7357	11912	14910	16071	9732	13215	15736	18102	10972	13023	5552	12589	10260	14403	15125	9392	12835	13553	16808	11207	12270	15761	15218	7946	8764	13413	12011	12056	13777	15792	16481	19040
LOC107863168	20168	10722	13645	11753	10793	12644	14025	14162	10863	12329	18030	11713	8177	11117	13561	9978	9966	13484	16772	7997	8693	15483	15142	9317	15080	12636	9633	13063	13908	22563	9932	17878
LOC107850303	9170	10249	12665	9652	11423	13636	17556	11847	9973	12058	7536	12979	10311	13255	14071	10157	11705	16054	15330	12203	14837	18267	14336	10679	10297	9950	12178	16862	10998	16082	12710	25594
LOC107850457	3335	9879	11608	12755	5750	12102	19253	15748	8163	15524	3170	17419	12677	9114	19760	10582	8199	14984	15904	13579	9927	14344	16362	6496	4301	8860	14023	20968	11778	24862	16763	26388
LOC107870035	6082	10322	12561	12513	8048	14241	22196	18341	9785	14764	6831	13628	10936	13444	17390	8254	9033	13527	17594	12811	11912	16337	17043	7923	7297	12316	10984	13574	12939	15023	16620	19705
LOC107877897	13132	14828	17567	13182	13299	14579	8737	9323	15032	10381	7882	10950	12858	16410	11532	12228	18554	15597	12047	15964	20192	17905	11452	11783	12580	16072	12403	8894	12586	9418	7448	8500
LOC107867385	22825	20083	9871	7864	25491	11642	5660	6426	17588	8385	15827	7993	16110	20006	7548	17939	21201	10320	7889	14152	24188	11081	7398	23427	14469	9642	7252	8009	10535	10144	4736	7590
LOC107878424	11308	13772	12179	11342	8602	11544	17427	17499	11194	11645	8389	13496	12230	11504	14264	11489	10174	10889	14526	13916	14586	12292	12269	11112	11731	10798	12183	13002	12100	18108	15289	22044
LOC107862159	13606	12873	13911	14888	10120	10486	13469	15368	12779	13011	7973	13163	11098	11171	12257	10694	16117	13800	18039	13929	12880	11067	16060	7787	9407	17521	11122	12548	14636	12605	14233	14186
LOC107873248	13116	12865	11427	11247	11260	13397	11663	14363	12425	13190	11064	12830	12610	16351	14062	11081	12804	13066	14408	12176	15671	16074	14190	11100	13177	10323	10479	13568	14448	15283	9348	13670
LOC107867663	18288	10964	23405	16460	20155	16304	1817	5663	13167	12164	15486	17832	10363	13575	12638	14122	13164	14078	6554	14468	18998	13930	5568	16113	49453	12000	7805	5390	10122	1805	368	220
LOC107854542	9402	10855	14127	14008	8587	13849	18616	16104	10210	13394	9002	13387	10176	13074	15551	8382	11318	13535	16289	10946	11508	14441	14569	7752	11512	12903	12183	13542	13872	16833	14374	18136
LOC107870053	19511	13516	16172	12154	18741	14784	7261	7004	13393	10632	15286	11654	12339	16931	11822	15257	15256	13832	9801	13981	19683	16818	10566	15096	17832	13410	9885	9288	11466	8098	5199	5728
LOC107878653	11324	8415	11898	10913	6244	11872	15916	19305	9671	13814	7450	12887	8058	10021	16581	7161	10488	11529	19018	10084	11026	17668	21045	8229	7508	10715	14561	15264	14001	22092	13030	24549
LOC107842865	3282	9033	8161	5445	3546	5822	14991	17769	12022	14828	5256	11029	21210	19884	33520	15198	9915	8470	15016	25655	21240	20376	21829	8883	3251	5151	4007	7123	7633	13675	16604	22413
LOC107843250	33718	12932	16551	11988	18483	12713	4929	6939	10680	12282	28550	13576	11454	10697	10432	16939	9539	11665	9068	8328	15053	14242	8646	17965	30361	11024	8184	9322	9059	6919	4586	5211
LOC107848446	7510	10686	16448	15988	10203	17224	10247	12285	10582	13790	3108	13551	7433	11495	16200	8242	13795	23133	18322	13168	15478	29770	17534	8134	8480	15397	9690	8949	16213	10534	9123	9315
LOC107845307	15462	13477	9699	9770	10579	10219	15063	21932	12221	12066	12656	12874	10490	13235	13385	11362	9939	9829	14485	8826	10897	9446	11467	9468	14259	11450	10744	13726	12337	17838	17887	24209
LOC107864683	5290	12332	7220	5765	13545	19697	2120	6583	12241	26288	22890	12789	28757	16690	8602	14632	7078	16863	7470	25939	23638	21636	9569	20890	9618	10398	7029	13989	8811	4815	4904	3069
LOC107855110	21253	33679	8490	4572	22026	10088	861	3631	30462	11936	12396	8745	16684	26345	4457	19408	22918	3951	3749	15161	25915	5922	5297	14060	20183	14368	7905	3136	21472	3480	3681	4466
LOC107850415	13273	11206	17135	13703	8665	12268	13901	14926	12486	14258	8068	14237	10706	11360	14420	9727	13792	13125	16482	11200	10845	13785	15242	7381	10265	14928	11757	13579	12561	13170	14552	17135
LOC107839982	32991	8747	13527	10162	8518	10848	13550	15265	10165	12731	33285	11908	7111	9337	13820	7528	9348	11220	14057	8703	8052	13770	12260	8905	19356	10812	8986	11781	13021	15566	10553	13928
LOC107875839	13143	14278	14544	11774	11440	14009	10799	11998	13673	14063	8927	13042	13093	14151	13322	12496	13683	12957	15150	12210	13808	14490	13782	8756	10127	15865	10917	12805	13490	13790	9781	13268
LOC107860642	9653	14627	14579	17768	11997	13710	12587	14557	11669	12844	6629	13290	13759	13518	12939	10956	12851	13802	13494	13046	15546	14610	11656	11353	12900	12858	12885	13428	11091	12735	8295	13971
LOC107868005	9125	9293	14983	18701	9770	17024	9299	11098	9623	15869	6173	16072	9439	12989	12798	8067	14277	20010	16423	12955	14238	21856	15131	9463	11630	17506	15127	11908	15050	11951	4853	6702
LOC107858658	10352	10630	17653	14312	9134	14507	13770	13984	9470	13601	10496	12852	10290	12562	14084	10013	12429	16849	14693	12506	14750	16569	13141	10669	15077	12815	15439	9179	14097	11214	10704	11192
LOC107862932	2263	3650	15174	15295	3275	15870	32743	18633	5158	10717	1047	8275	1900	8309	19359	2932	6871	20057	24324	4002	3175	25751	22260	1750	1980	15935	6191	13016	13676	18576	21916	44938
LOC107877918	10287	10810	12864	13232	8309	13010	16330	15542	10678	12327	8647	12738	10215	12507	14023	8127	11692	13760	15705	11202	11210	14985	15024	7708	10478	12572	12788	15397	13784	19218	14260	19502
LOC107842353	22162	10007	13922	11118	7561	10699	16783	16253	9966	12792	20922	12332	8164	9714	13832	7869	9815	11950	15231	8978	9235	13349	13679	7933	15307	11841	11365	13456	12417	19143	11792	19075
LOC107853681	6317	9275	11746	16953	5912	9363	11056	23739	6609	15053	4175	17663	14110	7570	7050	11665	10307	15084	23225	19470	15069	11466	14954	10095	6301	10911	10375	16419	4295	23089	12320	26957
LOC107872923	8650	10010	16344	14575	9553	16045	11456	12929	9858	15212	9423	14551	10820	13059	14522	9916	11692	17414	14132	14612	13974	17323	13420	9621	13490	13057	10512	12081	12511	13398	10701	13621
LOC107847681	13425	16119	14685	11990	15559	11840	13517	12365	16076	12057	8286	12021	12392	15402	11168	12716	13939	10704	12737	12214	14570	11073	10510	8611	11941	13030	11163	11617	12856	14071	13511	15957
LOC107842171	3768	6483	11981	18038	4355	13426	24864	22639	6523	13580	2885	11873	7028	9322	18610	5190	9098	17219	24245	10362	8956	18118	22184	5179	4701	13772	13322	13789	12674	16786	19647	17464
LOC107859865	10260	12046	13856	12491	8892	12260	15521	15194	11857	12779	7544	12221	9364	11974	13170	8968	11861	12532	15015	10386	11328	16013	14334	7505	9721	13826	12288	13598	14640	19127	15447	21762
LOC107875177	4263	11310	13727	15792	4688	9732	11513	14283	9805	14580	3659	17697	15588	9363	16714	12406	14712	13141	21563	21787	13654	11885	18197	6100	5466	11673	14405	17016	10042	12602	16032	14112
LOC107840893	25229	18277	21090	10835	24825	16461	1792	3930	14471	12382	14986	13608	12385	15252	9702	18256	12700	14197	6275	12430	21832	15223	6251	19805	28607	11157	6112	6948	8512	2605	596	432
LOC107862208	14303	12718	18594	13587	9113	12603	14077	14966	13459	13763	7718	12657	9355	12400	13223	8513	13295	12038	17119	8728	10069	14718	14469	6682	11201	14999	11916	11563	14854	14148	13738	16461
LOC107875854	24891	9284	13174	10803	6748	10636	16320	16534	9772	12091	23327	11397	7162	9267	14011	6752	9859	12681	16020	8867	8046	14965	13903	7867	14220	11070	9839	13085	14204	19247	11773	19045
LOC107864643	15648	12800	19053	15520	17489	16906	3838	6174	11752	13801	11434	15601	12801	13608	11501	13600	13457	16471	9524	14935	20392	18715	8847	14483	21662	14855	9578	10905	11389	5832	1905	1887
LOC107878698	6926	10956	9271	7361	7389	8511	13383	13461	12123	9792	5735	8031	17764	17908	17596	15803	13903	8225	10721	18363	30794	13599	15350	17937	6575	9446	10252	6677	9392	14309	17650	20998
LOC107842883	4977	8452	8557	10733	9100	18908	16995	12931	11231	10398	3418	13177	6321	13219	10243	6917	16777	22357	17667	9238	9143	15608	9057	11659	3118	14648	16423	14420	16579	25526	8604	29313
LOC107854554	4169	11160	11041	16514	6336	14404	13588	12566	8689	15877	4060	17526	15440	10144	10740	10263	9056	15842	15830	13947	13343	13106	16591	8423	7738	14609	22163	16196	12428	16006	13329	14378
LOC107862198	22455	9904	13753	11343	8333	10925	15621	15900	10048	12226	21064	12150	8353	10167	14484	7886	9832	12198	14964	9198	9654	14716	13382	8230	15394	10761	10759	12775	12919	17059	11896	17126
LOC107848011	10407	13562	13510	12272	9789	12887	14096	14042	12707	13368	7952	12945	11186	13359	14182	10732	12046	12736	15133	11285	12314	13962	13713	9344	10294	13630	11443	13506	13448	15500	12429	17694
LOC107872847	11397	12942	17735	12272	12350	12947	14215	13376	13487	14640	7940	14432	9930	14835	16854	9318	10409	13378	14443	9119	11153	16980	13484	7067	9662	11312	9912	13743	13245	15832	10718	15971
LOC107867813	1484	5462	7170	6495	1979	5767	11352	12926	8532	15960	3079	11949	27998	19950	50564	17931	7362	7864	12432	23370	26255	24120	30300	9687	1861	4891	5659	9093	4961	9911	8151	10549
LOC107877866	6927	5967	21522	19774	7685	20029	16912	12108	7276	17735	3573	16560	3352	8973	14871	4452	11615	24891	20597	7073	6281	24903	17538	4078	7101	19028	11001	11275	15887	12341	11003	12412
LOC107873095	34436	15824	16295	9684	21520	12123	5062	5108	14553	8877	24930	8520	11146	16322	8437	18731	15422	12078	7837	10942	19356	15561	8376	20362	22017	10170	4275	5973	8780	5972	2295	3357
LOC107843732	5476	11331	19466	17155	5498	17974	8072	10915	7320	22229	4558	24203	11926	8438	13295	6283	8245	21514	16652	11400	8397	17549	12513	5446	9630	13406	24926	20205	14466	13401	4506	7879
LOC107850294	1612	5140	7166	11967	2996	13720	14274	19248	3833	17268	3829	20801	7334	4988	17820	4670	4590	8910	15606	14699	7634	10494	14849	4987	3878	7145	23983	22233	15766	33182	30190	29282
LOC107875219	7410	10373	15657	15298	8028	15232	14734	14036	9780	13722	5627	13323	9653	11506	14024	8843	10795	16507	16266	10078	10525	18044	14960	6561	7990	14378	11495	17074	13772	17301	13481	17598
LOC107844661	7906	9847	16200	11455	7497	15348	9022	9608	12022	10323	4183	8711	4828	12074	16030	6613	12193	11701	14041	6575	14361	40806	39889	9761	6912	15146	6134	11254	16508	14244	8379	14094
LOC107843100	24608	14026	11771	8584	11557	12125	10364	14031	14806	12445	17255	10032	9793	13668	12596	10057	12505	10755	12315	9342	11618	14204	12995	10327	13290	11939	9758	11131	15276	15937	9247	15135
LOC107839483	25453	16544	13030	8250	16920	11769	7936	9260	17427	10768	15952	9090	9870	15393	9912	11983	19412	11992	11109	8853	13400	16839	12295	14734	8913	12168	5649	10530	13725	14354	6147	13460
LOC107867450	44702	19944	13083	7675	30409	9968	1383	2948	12296	8692	28089	9194	14490	11608	6690	22638	9360	7110	3227	7396	22305	10038	2754	25590	43543	6626	4547	4921	6935	2504	1065	1063
LOC107843751	11190	12339	14715	14197	11008	11874	16152	15914	10780	12607	8640	13065	10404	12829	12080	9541	11897	12460	15741	10438	12716	13364	14175	8665	12640	11309	12222	12722	12251	14349	14882	15473
LOC107867105	8424	10887	11696	15180	8947	13806	15856	16346	10128	12839	8185	13098	11713	12390	15232	13874	11487	13803	14628	11378	13016	15144	19399	9978	10333	10550	11776	12283	11170	14423	10408	13599
LOC107848077	12008	14338	13119	10787	8810	10635	13544	14805	13387	13390	7616	12718	11949	11891	12424	10545	11555	10123	14336	11675	11883	12701	12284	8083	9660	13587	12782	14513	13615	18004	13823	21305
LOC107871293	9215	11017	12637	12486	8515	11543	13422	14889	10089	13238	7119	13749	12002	11951	15079	9434	11636	12373	15370	14614	13925	13896	14773	9136	9471	11059	14153	14461	12000	16522	13630	18082
LOC107870252	12333	14071	10946	10981	10126	11830	13937	14705	11210	11049	10170	12838	11268	12791	13468	10866	10892	11833	13056	12457	15458	11587	10884	12290	13835	11515	11650	12136	12657	16034	13822	18546
LOC107859415	15797	15774	11951	9666	11069	10474	11774	14197	15339	11369	10080	10176	11802	14429	10909	11310	14470	10254	12787	12137	14265	13031	12634	10065	11331	12676	10278	11336	14359	16091	11530	17551
LOC107858739	14736	15527	9918	8093	14579	8234	8855	10056	17247	8894	12790	8475	19466	22349	10754	18916	19505	9213	9478	19489	25371	9904	10142	16377	8609	7657	7205	9086	8697	10370	8585	12251
LOC107843899	22841	12824	26079	11583	26117	23731	4716	5770	18826	10861	8732	13455	4808	13971	13037	10988	11671	18463	9467	5638	9831	22225	9832	11105	17024	17618	4029	5206	17822	5296	3337	3720
LOC107862613	42494	9114	16035	9381	12154	12347	4805	5936	9411	11183	43414	12108	8542	9767	8186	12147	10282	11148	7951	8056	11764	12265	8129	15019	38098	11152	7337	8171	9215	7062	3236	4511
LOC107858950	15041	19673	10972	9924	14170	9247	8148	9707	17812	8504	9570	9381	17980	17560	8794	17359	18636	8037	9300	18557	23762	12082	9489	15112	12958	11213	8058	6371	13490	8860	10062	9679
LOC107870378	14121	18093	8201	21473	5571	5953	13833	15217	8590	5691	4505	18795	23359	5827	14107	18195	14063	5994	16402	24470	19679	7208	12734	12608	11260	14316	5425	5929	11169	10292	16839	9514
LOC107839622	11224	13085	13153	11541	9668	11030	16454	14818	12256	11460	8948	11185	10496	13387	11993	9835	12243	11644	13667	11127	12500	13897	12079	8155	9881	11632	11409	12805	13532	18353	14433	21300
LOC107870208	23516	14448	15408	10243	16422	14517	9195	8487	13749	12190	16802	10821	8666	14233	9268	12082	12701	12487	10396	8143	12213	16990	10630	11680	20516	14654	7965	9373	13973	10854	7024	9519
LOC107864245	12986	12910	13758	11438	11452	11372	12305	13458	14239	11769	9750	11884	11143	15095	12145	10052	15190	11768	14289	11939	14188	14116	13330	9510	9383	11702	10752	12019	12652	15293	11449	15733
LOC107870777	11501	16331	15572	11483	13688	13416	8715	9499	16823	12839	8022	11821	11487	18689	11947	12616	19736	12319	10345	14628	17872	13262	10732	10230	13770	13878	10861	10372	13882	9015	6516	7082
LOC107851693	24355	31257	11645	1447	18677	12139	5605	5492	26892	19989	13010	15369	22323	18223	8821	15972	16251	5763	8362	17161	15448	8701	7653	5878	7873	14656	5844	11070	10948	4105	4285	3375
LOC107839924	10671	10533	13790	11651	7406	11718	14934	19053	10195	13251	10113	11386	7843	14339	16238	7814	11278	12804	18512	10909	11285	16383	16211	8686	8367	10881	11478	12553	13667	15838	12547	16235
LOC107860143	16020	20801	17397	9782	15467	14695	11680	9266	19179	14099	7374	12777	12707	14213	7614	11833	21535	11672	15716	9072	7794	8011	7206	6302	14240	20201	9342	11367	15875	9801	7370	8127
LOC124897131	7676	9056	20675	17384	8712	16209	10036	12620	10034	18226	5012	17995	8510	11259	14802	7956	11444	18363	15281	11441	12530	17537	13920	6528	11628	15468	12969	12498	13736	11185	8685	8974
LOC107846003	15243	19406	14009	12369	16385	12942	7934	7606	17625	11870	8841	12564	15556	16889	9193	12730	18921	12104	10518	12928	16375	11124	8628	10069	14781	10555	9516	13404	9992	12462	6137	8690
LOC107866867	16304	17206	9341	13063	8951	11567	7590	10363	10162	12954	9181	16727	24352	9756	8246	15585	11393	8248	9928	23624	20728	7302	7442	16103	17528	11200	14210	12705	8589	8228	10637	7508
LOC107875890	7656	12062	13269	12733	7726	9769	17092	16578	11257	13896	4994	13300	11881	10635	14963	9359	11649	11055	15617	12694	11969	11564	12957	7013	8525	12610	13727	14188	12193	16389	17905	19247
LOC107871272	24731	9708	13974	10024	8452	10819	14389	15606	9968	12399	20590	11605	7990	9212	13107	8838	9227	10949	14496	8625	8938	13397	12430	8590	15329	10747	9147	12755	10941	18415	11167	19699
LOC107870054	31705	14235	15776	10181	20986	11581	4345	5454	11526	9681	24075	10877	14717	11854	9713	19918	11046	9941	7500	10272	20140	12396	7389	19022	26288	9382	7186	7018	9277	5701	3076	3678
LOC107872999	18509	12433	14357	10748	8653	11735	13047	14667	12936	12445	17473	11572	9337	13739	12558	9559	12731	10488	14679	9367	11926	14692	11465	10171	16484	12395	11843	8557	16514	10633	9988	9858
LOC107877676	11629	14322	12292	10495	10227	11448	11572	13766	14026	11909	9645	10776	12321	15479	11965	11642	14902	10903	13191	12679	15513	14014	13773	9767	8965	11108	10736	10388	13946	14360	12175	15596
LOC107841957	1721	7353	11930	11008	1042	3247	26402	32507	4650	5595	1573	8683	2902	8374	27413	2603	6390	5237	23950	9885	4909	13983	17568	1451	1675	7141	7524	12628	11989	13838	62535	37630
LOC107873290	9617	12145	14301	12933	8687	12538	15029	14118	10840	12823	7923	12927	10299	11907	13873	9764	11918	13229	15213	11350	11721	13561	13473	8308	9757	12381	11539	13365	12703	15456	13222	18326
LOC107874748	3642	4778	11088	16602	2942	13526	20383	24940	5232	12047	4100	10851	4207	6229	16350	3917	8140	21358	26494	8973	6947	18056	20119	4187	5683	13158	21762	11472	17154	21491	12243	17134
LOC107878756	24003	10626	19909	13045	14059	13726	7658	8153	10530	12278	23478	12629	9477	11661	11661	13686	10387	13375	10916	10471	13417	11708	10504	13167	24617	12209	6904	9181	10574	7947	5937	7266
LOC107859955	12405	11721	13581	11035	9498	13733	14767	13103	11150	11056	9331	11454	9906	12198	12201	9895	10982	12758	14183	10590	12086	14794	13910	9266	10974	14010	9910	11317	13460	15516	15486	18829
LOC107853744	19830	11419	13957	11610	15892	13833	7000	7140	10010	11873	21027	12262	11551	13567	11499	14844	11439	14004	9901	10816	15706	15683	10465	17071	19194	11176	8540	11047	11347	9695	5087	6526
LOC107857076	8060	10432	12009	10586	6122	10696	15737	16092	11597	10584	5501	11780	9791	9728	14266	8354	10938	9873	15768	11785	11093	15601	16302	7074	6938	12400	12272	12056	14690	21751	17961	26547
LOC107861698	12177	11401	13483	11717	10869	12991	13209	13120	10677	14825	9994	14373	12642	11818	15844	10767	9577	12933	12662	11382	13812	13168	12961	8982	13666	10621	10313	15058	11385	11975	10972	14886
LOC107867884	8919	9853	12514	12691	7667	11188	16484	17326	9523	12454	7209	12120	9587	10786	15207	8227	10511	12378	16331	10812	11389	15960	16239	7332	8423	10352	11225	14870	12260	17784	15393	21160
LOC107847814	20138	14597	13964	9850	14082	12357	6737	5453	11915	11694	11915	13325	14073	11422	12604	15576	10496	14412	8934	11849	14547	16347	8802	13224	10997	8799	5234	25270	9634	16919	5280	13562
LOC107867681	11889	22787	13071	10337	17530	11755	8948	9236	19810	15429	8655	15087	13007	20121	12351	14053	14880	11717	9268	9406	13591	12963	8725	8699	8425	12637	6863	12095	15148	10755	5625	8825
LOC107867754	23951	8717	12753	10242	7258	10558	15333	15216	9603	11708	23088	11837	7865	9595	13326	7194	9285	11815	14545	8620	9017	14351	13399	8610	15074	10089	10052	12708	12445	17643	11186	16427
LOC107839243	11950	10027	11573	13150	6793	10190	17439	15679	8867	13342	9942	12847	12071	8911	12363	9836	9497	10727	14100	13198	11540	12508	13007	9996	11699	10845	12927	13519	9467	15202	18404	21853
LOC107868186	8363	9758	11002	10059	8528	9858	8045	10624	11456	12965	8173	11708	20747	15203	29169	14644	10266	9167	10350	18065	23808	16627	16820	14423	9913	8374	7450	8978	8686	9844	9182	11117
LOC107850380	7958	11121	11650	8842	7179	8262	8077	10305	9845	13128	7550	9919	22752	17493	24524	15047	8756	8981	9992	17031	26918	18514	16212	17023	8804	9499	6340	9205	9007	10024	9034	13970
LOC107845380	2779	4887	6178	5495	2438	5217	7026	7517	10698	9773	3661	8727	24932	19312	49139	18128	10880	6760	7464	27934	33339	25628	29985	15385	2845	5469	4396	5774	5791	8532	7429	9164
LOC107848249	27045	11530	17634	11094	15384	13112	7039	7031	10523	10915	17907	10259	9242	11591	10107	15307	12978	13775	10508	10600	16812	17029	11027	15311	21095	13073	7663	8661	9630	8221	4417	6079
LOC107850413	7342	10443	15209	15125	9021	13310	14949	17278	10086	14207	4688	14520	9880	11384	13052	9425	10365	13292	15130	9338	9263	13500	12739	6154	8669	13136	15531	13474	12917	14638	17095	17401
LOC107840625	23111	12056	18171	11200	17717	14019	6831	6176	11970	11292	15248	11351	10651	13399	9809	14263	12381	14496	10803	10291	17021	16646	10663	15245	20491	13825	6739	9174	10394	7294	4486	5227
LOC107867710	9061	10641	14313	13805	8061	11339	16937	15850	11021	11758	6972	12482	10611	12419	13653	8519	12435	12667	16001	10521	11106	13122	14586	6469	8699	12617	11885	12359	13148	15426	16271	17679
LOC107854884	9889	13505	13665	12797	10702	11652	12143	13218	13033	11613	8376	12289	14358	14742	12498	11456	14010	11499	11562	13328	15469	11185	9424	9701	11893	11462	12435	12643	11382	14285	10137	15677
LOC107877646	13222	13035	17816	12926	8411	11289	13372	12184	9228	16365	5256	16142	11430	10454	10615	9955	11703	12241	19890	12435	11150	13411	17013	6494	8153	10955	11497	13320	10848	12409	13212	15524
LOC107847120	9207	11162	13390	12210	8673	11708	15238	16004	11552	12122	6578	11890	9279	12113	13442	8824	10938	12278	15166	9250	10239	13394	13914	6455	8397	13066	10691	13195	14142	17830	16989	22403
LOC107868273	17851	24297	9979	7328	19740	7484	6046	7931	25200	8847	12253	7977	21908	24807	9109	21544	19282	5508	6913	14359	21486	6141	7347	12442	7541	11053	6622	6975	9987	7475	8376	7909
LOC107839613	20741	9573	13296	10668	7380	10494	15549	15672	10256	11578	17482	11006	7612	9811	13262	7335	10482	12291	15942	9491	8998	15242	13776	7727	11978	12056	9664	11235	13722	17899	12178	17275
LOC107874389	21099	15289	18521	10852	22760	15866	2791	4497	17113	10203	12349	11261	11469	16263	9154	14407	15351	14608	7260	13446	21201	18319	6979	15818	19912	13763	5618	6364	10446	4539	1825	1866
LOC107839191	7276	10224	12202	13368	8179	12537	12255	12330	10473	12702	5047	12692	10482	13655	17575	9675	13619	13468	16154	13165	17041	14100	14581	10956	8742	12017	12205	13113	12477	14722	10858	13315
LOC107868072	17684	12812	11639	9817	12775	11828	11704	12446	11517	10602	14001	10787	12228	13289	11718	12125	12042	11167	11508	12311	15585	13611	11289	12147	15828	10816	9766	10100	11673	13776	8169	14363
LOC107840429	3254	6409	16572	21612	5089	15472	19549	22748	7314	12150	2158	10366	3600	8454	9617	3407	13134	19640	21027	6277	5242	22729	14702	4395	3611	13014	13245	5709	21906	21911	20476	16293
LOC107845679	6102	24539	9848	5293	13827	12465	620	3719	19257	21660	15232	19771	28650	20138	5428	20272	12724	3628	2620	33413	22780	4491	2417	21859	15439	9013	19324	1520	13306	511	392	417
LOC107856338	17281	12151	13603	10189	14098	11777	11982	11371	11804	12483	11761	12569	10045	12591	13154	10599	10301	13052	13115	9816	11429	13580	11812	9248	12377	10410	8178	13613	11816	16412	11293	16397
LOC107847457	18141	16470	11728	9903	19126	9107	7070	6727	16441	9052	12725	9490	19654	16664	9111	16767	15469	10301	8490	17874	20869	11594	8423	16827	8828	8797	7224	13139	8125	9476	6280	10404
LOC107859744	12509	10477	13869	13279	11320	14046	9335	10373	9262	12169	12010	13077	11497	12269	12137	11598	12064	15525	12954	13743	16000	16082	11447	13357	15319	12309	13051	12326	10740	11568	5950	8199
LOC107863952	11563	10801	15129	13990	9952	12749	13029	13577	11517	13291	8636	13002	9811	12349	13117	9394	12598	13335	14543	10200	12270	14480	13504	8307	11547	13357	11136	11258	12494	12319	11504	14501
LOC107844164	6740	10286	12431	13965	7849	15051	10297	14028	10190	14029	4509	15273	7975	8650	11432	6706	8573	12697	14191	9470	13558	20417	19401	8974	9582	13274	17124	11355	14034	16330	12585	18270
LOC107848155	16372	14263	20312	9047	17742	16426	8172	5221	14963	11054	16218	11870	10175	16934	12319	12514	13471	16996	8726	11458	16284	13570	9226	11944	13933	11779	8212	10413	12084	8318	3476	5728
LOC107845402	8424	11756	12868	12290	8064	11280	18548	13973	10974	10403	5321	12788	12475	11222	13429	9471	12524	11234	13914	14681	13286	11438	12539	7802	8305	11773	13625	10246	10957	14315	19123	20060
LOC107845491	17264	24294	6446	7684	16514	7062	16281	9303	18939	7600	11516	7445	18790	17206	10187	13670	22874	7871	8875	12528	15298	8054	9130	15086	3637	6573	5536	9300	6319	12102	14558	20654
LOC107875942	7962	17425	10588	8864	9122	8235	9150	10827	15412	12281	7488	9347	16697	19556	13180	14507	19137	7509	9870	20376	22163	11912	10419	11778	7156	9665	10533	9611	10937	11362	12111	13269
LOC107847685	6784	7688	8758	12668	5499	11574	23046	22600	5545	10916	8744	11025	8487	6828	17772	6527	5798	9918	18024	10187	9217	12867	14866	8691	8800	8051	12192	15500	11775	26066	13839	27645
LOC107871077	3372	11356	13842	20583	7418	14264	14796	15850	8666	17146	3322	18063	13579	11171	10810	9501	11697	15108	17685	17531	13546	12232	10964	6499	6131	11271	16412	11583	8876	12546	10752	11275
LOC107841787	9685	11042	13652	11530	7812	11722	21975	14846	10584	11619	7231	12241	10949	9782	13220	9934	8773	11715	14554	11578	10643	11977	11224	7035	9926	11445	12553	13544	10911	17766	14091	22239
LOC107840054	18426	10097	15698	11365	12135	12479	9444	9012	11469	10766	17798	11458	11430	14019	12916	11216	13192	13695	11977	11529	15063	14651	11707	11543	15346	11660	9680	10809	10773	11077	6302	8768
LOC107840862	10654	10690	10820	11578	7948	11847	12454	13558	10248	13458	10571	13807	12539	11878	12978	10207	10304	11665	13342	13156	13343	12824	13270	9346	10710	10373	13146	15880	12460	15780	11999	14638
LOC107863596	17238	9340	17542	14115	11859	14156	8206	9071	10175	12886	13626	13971	8855	11732	12625	10758	12117	14658	12286	10638	13990	16059	11815	10180	19131	13185	10528	11021	12023	9782	6008	7352
LOC107839701	23966	10136	13058	9983	12520	11740	8573	8396	9351	11057	22683	10432	10680	11671	11593	14740	10252	12378	10013	11003	16002	15116	10875	16062	20198	10903	9030	8940	10013	10803	5356	9316
LOC107850822	7236	13098	3766	2520	5232	4216	4631	4808	11284	9884	16795	7621	62253	28706	47252	39255	5974	2650	3949	15259	31229	11340	11101	13698	2812	2867	2121	2479	2763	3633	3781	2591
LOC107864283	11101	8791	12348	13719	6086	11585	12793	15630	9385	14453	7614	13070	9642	10116	13396	8347	10419	15030	17571	14255	12153	15526	15750	9089	7774	13120	12215	11167	13053	13384	12878	14876
LOC107842404	4090	7755	15224	13914	3646	10743	16650	21082	6004	16038	3337	15739	7918	7919	21718	4415	9485	16050	21309	9429	7067	12348	14321	3402	4411	7169	11776	23018	10912	21397	10581	27415
LOC107849310	5439	7341	8940	6499	4228	9491	7206	8218	13797	16252	3745	8883	10802	17162	27649	7466	26738	8994	16386	18100	22046	30776	31480	10406	5515	10437	5986	4724	9177	10933	3303	7818
LOC107847747	1098	2896	2792	2949	1042	2640	3811	3692	10622	10058	3227	6364	42207	28555	65810	27239	4879	3346	4465	18523	51667	18763	22314	22922	959	2261	1775	2865	2402	4015	4706	5059
LOC107859937	13259	11489	17820	13027	9082	11769	11187	12071	13645	13160	6642	12586	9717	11545	13295	9222	14675	13244	15551	11184	10363	14087	13264	6711	8268	16117	10751	11475	13403	12756	11099	13396
LOC107863581	11017	10982	12940	9679	11912	12473	16632	12379	10224	7559	6283	9353	7734	14129	11932	9249	14198	12829	14896	12970	13376	17407	16319	9363	7753	11530	8475	8984	9861	13292	16551	23470
LOC107861863	11652	10993	12464	10682	8743	11289	12145	15176	10831	12982	10045	12008	10533	12153	14479	9340	10393	12485	14810	9487	11584	14597	14380	8566	9837	10740	11203	13053	13175	17193	10445	18220
LOC107854458	13459	17855	22451	13657	14514	14607	3754	7035	14972	14750	8119	15279	7707	14887	10636	10337	18149	12040	11332	6151	8199	14957	9818	6912	16697	15749	9915	11769	17168	10628	5811	6173
LOC107843011	24220	8976	12414	9867	7523	9906	16240	15079	9627	12634	19867	10981	7549	8802	12714	8105	8472	11194	14415	8494	7515	12253	12575	7278	12757	10992	9606	12666	11493	18928	11990	20072
LOC107871177	8186	10937	13440	12505	8538	11624	13763	14746	10676	13093	7289	13168	12228	10099	12130	11350	9724	10517	13089	13143	11903	11935	10821	8367	10871	11635	12178	16353	10382	15534	16938	17951
LOC107876078	17162	18509	10839	8960	14795	8873	7452	8551	17270	8941	12899	8974	16946	17883	9216	16125	17413	9103	8910	17741	22353	9518	9566	14193	11412	9572	9190	6721	10092	8681	8237	9011
LOC107850768	923	2004	2091	2727	1626	6763	14434	21038	4661	3101	1127	7614	1944	2068	18008	1592	1668	1853	13263	2281	8066	36577	48690	7196	1306	2358	9286	9317	24380	43952	27189	55730
LOC107875764	8597	9341	21802	17509	9718	17017	14794	11075	11180	13463	4771	13904	7965	12715	11392	7460	15548	17772	15511	12289	10782	20721	12950	6854	7686	16121	10440	6772	15323	7451	9239	6634
LOC107863063	4490	8477	9664	13979	4762	14660	22905	16018	5899	11039	5448	16278	8630	10235	18872	8578	7956	19636	16139	12033	11932	19258	12040	7269	7678	8592	18746	10968	11974	10196	12117	18265
LOC107867221	10489	12273	11779	10420	8520	9610	11629	11380	11792	12459	7487	11158	15328	13335	15597	12545	11745	10298	12843	14963	14998	14911	13873	10597	9038	12098	9903	11487	10035	12697	13453	15705
LOC107860225	25613	12394	4689	2057	14739	6171	2405	5487	22874	7455	18073	5188	8546	23931	19667	10082	44855	5393	6575	9776	25806	11574	10639	28932	10544	7977	2142	5868	7266	7813	2499	7355
LOC107844632	29033	8442	10662	8620	6827	8253	14894	15966	9512	11059	29306	11000	7724	8085	13400	6882	7802	9553	14135	8380	7115	10886	11889	7772	15787	9372	9876	11873	11528	18046	12161	18180
LOC107870670	9200	9513	13008	13433	7328	11260	18268	18344	8465	11458	7532	12269	9359	10549	13338	7592	9241	12965	15943	11525	10678	13004	12098	6659	9936	10204	11995	12470	11212	17894	15764	21509
LOC107864485	14878	15679	18929	10244	13373	14610	10809	8113	12939	14021	8469	14355	8275	12136	10865	7804	14017	17908	14141	8112	8075	15268	9011	7880	17050	11871	6651	13852	16065	14511	5552	8413
LOC107869701	10421	11352	13047	11141	11018	13314	10484	12663	15548	12049	7308	10003	7662	18013	11751	9541	15371	11322	12859	10529	14005	15274	13741	8096	12246	14147	10458	8591	15498	12335	10880	12603
LOC107851338	13371	11625	12566	12841	9406	12798	10559	9951	9345	12004	10306	13354	14150	8749	12236	11285	12401	14582	12658	16291	16140	13072	11676	12675	11618	11036	13321	13490	9171	11985	7484	11096
LOC107850167	4373	5691	27764	6115	5332	39237	4688	1659	12813	12417	1130	8097	1391	9591	12177	464	3868	32551	27951	1238	557	53813	35687	256	1643	17370	4199	8542	28614	10968	253	2582
LOC124886495	8233	15435	4000	4359	7797	3156	7281	10455	12105	7144	5830	9699	22487	12214	10801	16909	11885	2563	6631	26240	26183	6057	7999	14208	3289	3513	12731	17109	5024	20119	18481	42860
LOC107860050	17043	16764	12007	345	11794	11	21594	345	9488	88	9315	21573	14006	68	19487	6464	18450	16897	24678	14982	12489	18246	19708	4203	148	22215	1026	19329	18487	8841	333	22077
LOC107859719	10446	13489	13302	10138	10625	10282	3932	6373	12628	13720	7010	23705	14343	11613	10345	11056	9822	10815	8721	15313	24312	16424	11889	17827	12371	6591	8115	18537	9585	13473	4189	11419
LOC107862691	10157	11805	11745	13804	9407	18188	12271	14474	11513	13431	7761	9991	12514	14080	10941	8445	11032	15116	16929	8693	9569	15744	13077	7943	4607	11660	10309	10242	14326	14068	9291	18936
LOC107839439	1361	3558	6954	4705	1496	11338	3135	11789	6507	6455	1522	9036	2179	4501	10392	2842	6422	2147	11932	5409	20290	56810	68235	14910	3878	13369	11527	7066	16141	22042	11756	22341
LOC107853960	12024	12245	10806	10001	11166	13903	9027	9572	11364	11498	5972	11109	11835	12497	13117	10492	14198	13809	13843	13354	17678	19515	13327	12942	6147	10567	9950	14174	12173	17889	4559	11267
LOC107839309	5329	9734	10229	10351	6819	10399	11158	12477	9928	11709	5547	10892	17533	17614	23831	12931	9926	10906	12219	15045	21368	18095	14838	11838	6165	8661	7331	9114	9987	12394	12948	14409
LOC107839232	7944	10550	11347	12870	9713	11426	15927	14642	9475	11050	7469	12176	10104	12193	13163	9540	10033	12125	13495	11226	13410	12707	13027	8825	10518	9937	10834	13738	10920	15259	16206	19383
LOC107879119	15302	12796	14248	13469	11661	16268	6912	9364	11834	15002	9414	11223	7323	13008	9391	9258	13506	13874	13891	7811	12976	17858	12114	10439	13987	16460	10392	9488	17567	11542	4831	7993
LOC107864206	13916	13283	11932	12704	15391	12665	8668	8327	11455	9470	10549	11261	14317	14121	10638	13728	13178	13334	10790	15772	20212	12963	10171	14107	13413	10631	9967	9863	9673	8983	6854	8483
LOC107847461	13128	11073	11273	10672	9070	11245	14818	14539	9840	11195	12159	11841	10234	11219	12563	9605	9592	11616	12937	10643	11993	12089	11770	9760	12600	10782	10853	12580	11612	16153	12080	19244
LOC107851751	2453	1838	16071	15154	3323	23782	7875	9628	4189	11328	2245	13198	3223	6182	16150	3968	5156	17196	13002	7602	21357	59087	38276	10273	13279	12434	8375	2645	15164	4915	7795	3279
LOC107860569	441	3024	5646	4447	796	4543	9985	8363	4427	9422	1403	7770	35577	19686	65776	24914	3080	3999	7888	10424	42964	13537	23064	20531	1118	2778	3538	4389	4727	8879	13887	9119
LOC107842964	15785	9736	12599	11804	8440	11382	13740	15359	10476	11833	13613	12168	8994	11548	13731	7493	11141	11795	13877	9515	10200	13561	13077	7854	11989	10710	9836	13120	12890	14785	11637	15411
LOC107867925	18595	11029	14554	12048	12576	12124	9564	7963	9760	11907	14890	12938	12097	10951	10431	11953	11340	13942	11398	12103	15048	14784	11093	11715	15226	11107	10028	12603	9807	11468	5667	9377
LOC107868304	39844	14083	10286	5316	18509	10063	2624	4752	16666	8919	36155	8056	8335	15460	6356	12750	21429	8698	7901	8296	15298	11943	6535	19318	21750	8102	3562	7889	9603	6779	1773	3013
LOC107840109	11970	14825	11817	10270	11279	10725	11320	12238	14945	10187	8900	10234	12773	15763	11368	11934	14645	10283	11761	13100	15024	11860	11075	10021	8150	10823	9632	11338	12161	13489	12003	14117
LOC107857227	29507	35907	14898	6799	30698	8712	377	2318	22304	6499	15624	8587	26465	19135	4398	24490	15501	5990	2154	13598	22816	6639	1695	15484	18398	7649	2318	2008	7595	803	456	181
LOC107864601	1856	3113	3566	4248	1554	4502	7586	8630	3796	6655	2109	5626	29580	15955	46090	20371	3279	4344	7897	8494	45816	26914	46556	24113	1907	3094	4872	6404	4751	8833	6331	10781
LOC107851489	11968	14397	14525	12940	12434	10834	11692	9074	12440	11422	8922	13255	13385	12484	12611	13073	12232	14030	13833	15061	14793	12398	12474	9818	8513	12295	9394	10293	9706	8779	10850	9377
LOC107842644	13924	13306	15372	12286	10877	11323	10395	11984	12740	13126	8725	12821	11956	11583	11454	11924	13069	11392	13170	11595	11753	11081	11238	8896	10845	13064	10316	11706	10954	11896	10941	13501
LOC107850632	5794	10846	10355	12362	9145	11505	12261	12470	11393	7055	6193	8503	13865	16042	10623	11391	14686	11914	11678	16783	20519	14430	11906	11050	7498	11048	10929	9124	13993	13170	15104	15321
LOC107843811	21931	12409	17713	11537	15798	14427	4655	5813	12145	12621	16807	13208	10327	12598	9967	12253	12455	14485	9324	11210	15364	14296	8194	13845	22597	12526	7270	9229	10263	6547	3093	4044
LOC107873503	11607	11479	13459	13060	9521	11795	12889	14525	11317	11816	7405	11760	11235	13089	11364	10417	12705	10963	13284	11217	12562	11968	12333	7801	11144	11845	13460	11118	11574	12257	13252	14631
LOC107875691	2455	5984	14418	20416	2788	13171	8486	11626	5360	13480	2763	19901	9505	6884	14674	6304	8061	15819	18570	13509	8978	14284	14100	5857	8057	17948	22252	27012	15427	18125	3820	8297
LOC107870343	12274	10754	11417	10300	7783	10608	14804	14344	9927	11180	11065	11781	10439	10393	12320	9093	10173	12031	13437	11760	11904	11843	11751	9169	10388	11072	11859	12382	11574	17554	11940	20813
LOC107843996	10540	11190	14015	12555	10259	10939	12525	12789	10734	12192	7775	12700	10550	12055	14465	8942	10948	11816	14473	9729	10182	14344	13191	7041	9387	10845	8954	15801	12267	17391	11398	15865
LOC107878690	12261	12088	13294	12240	15071	14924	9737	7799	9796	9592	10414	11016	13815	14299	10294	15302	11438	14863	10716	11494	18322	16853	11182	17397	9995	11339	8916	10351	9765	9749	5859	7584
LOC107839723	17978	13772	18630	12956	17236	14428	1540	4846	12626	12006	13476	14679	13769	12961	10317	14970	12632	13733	7304	14364	20937	16973	6512	16049	22066	11179	7578	6928	9430	3314	1296	1154
LOC107855325	8096	12450	18538	16631	8585	13294	11004	11443	11307	15824	4911	15963	8242	12354	13832	7940	12848	14299	14872	8995	9043	14983	10510	5189	9190	13318	11628	11816	12480	13113	11481	13234
LOC107867858	16613	12461	10307	9286	9595	10640	11251	13256	11855	11911	11199	10981	10654	11423	11757	10153	11098	10697	13263	10205	11367	13404	13264	9395	10968	11066	9485	13065	13182	17588	9431	16245
LOC107864573	22422	13135	17123	10752	20580	13124	6829	6495	13206	9965	16047	10794	8564	14624	10055	12502	13185	13412	9007	9319	14611	16633	9681	13571	15804	11470	5450	8402	10821	6936	5531	6905
LOC107873296	24058	21007	12158	9497	18605	10587	6152	6635	14753	11363	14873	10757	14596	14352	9438	17910	11714	9265	7978	10269	17705	9480	6761	17896	16457	9316	8223	7906	8936	6456	5191	6630
LOC107876012	14941	10909	17793	12917	13066	12913	8157	8260	11392	11300	11034	11957	11392	13253	11875	11102	13195	15089	11415	11761	15848	14839	11963	11184	14118	12331	9142	10803	10894	9333	5345	7302
LOC107873175	12011	10423	13230	11624	8879	12857	16540	14124	9610	11964	10366	11514	7763	11019	12372	9055	10134	12580	13468	8606	10502	12469	11067	8228	12732	11975	9087	11899	12903	15201	13268	19216
LOC107864558	19302	9436	17526	12387	12180	13626	7786	8833	10683	12041	15180	12442	8353	11702	12185	10332	11623	13512	11894	9894	12064	14563	11923	10049	18180	12751	9247	9822	10795	9606	7580	8735
LOC107840071	32156	20591	11377	7999	25812	10330	4109	4981	13673	7948	23732	8552	16417	15440	6602	20023	10832	7754	5500	9877	21677	8745	4878	20735	21791	7742	5618	5337	7229	3967	2367	2413
LOC107845294	8338	11395	12768	12123	10916	12158	13573	12549	9058	8167	6804	12024	11663	14277	14520	10863	11840	12620	12897	12621	16202	13603	13054	10731	9422	10104	9296	11785	11328	10008	12835	16059
LOC107850601	10390	11361	13055	10964	8461	10025	11565	14211	11191	10942	7826	11514	11304	12428	13724	8823	12572	11383	14246	11813	12569	13641	13988	7356	8184	11360	10815	14113	11991	15987	11852	15585
LOC107839913	14148	11632	11769	9716	9978	9730	12032	13631	12161	10652	10203	10719	10671	12763	12694	9647	11842	10076	12563	10183	12963	12704	12499	9063	10489	10619	10281	10899	12822	16075	11715	18255
LOC107875376	3629	8219	11718	11893	4695	9445	17160	17459	8058	12796	3164	11937	9475	10815	15518	7146	9514	9785	16385	14253	12937	18197	20371	6139	5136	9937	10887	12657	10174	16202	17824	21344
LOC107877833	9544	10136	13161	13673	8424	11918	11519	11555	8433	13074	11267	12520	12536	10701	14832	8540	12541	15218	12555	11082	15611	12915	13248	9847	12325	10964	11846	11522	11317	12318	8364	11150
LOC107850418	13006	12680	10752	10344	10033	11187	12294	14381	12139	11205	9515	11477	10737	13302	12421	10263	11035	10551	12354	9873	11626	11714	11366	8822	10523	11570	11146	11878	13489	16414	10679	15871
LOC107861673	6021	8715	13196	17736	6875	13979	12319	11319	8606	16262	3420	16387	7646	9977	12623	6006	13714	15409	17818	9919	11305	16406	12460	8130	5572	16333	17405	10329	13113	16718	8469	10313
LOC107840941	14969	10977	10778	9904	8561	11567	12516	13631	9638	10922	15268	11909	10788	10881	11461	9785	9395	10615	12406	11794	12834	12002	10715	10520	13480	10175	11633	12213	11383	15832	9693	16255
LOC107872234	45568	37933	4851	2920	31871	4254	486	1178	21207	2633	24148	3214	27262	17174	1666	32050	10863	2339	1031	12489	31258	3034	864	27954	15633	2599	3321	976	2392	462	295	251
LOC107852876	13652	13218	11589	9974	11771	11548	10700	12446	12717	11573	10569	11256	10317	14065	11821	10918	10636	10746	11410	8719	12278	12043	10226	9111	13031	11859	8898	12519	13983	15826	9509	15010
LOC107867316	1348	2560	6414	11701	1317	7651	23272	27809	5908	12754	2485	11817	13365	9884	21032	8958	5864	9362	18946	10297	10190	13568	20281	4319	1952	4951	9198	11448	5297	20116	30268	29559
LOC107871486	10214	10605	13680	9987	6993	10223	15161	13866	10655	11641	7683	10742	8403	10374	12401	8269	10698	11433	13435	10117	9002	13495	12406	6572	8285	13214	11055	13726	13137	19610	14651	21962
LOC107868281	2884	2449	26582	29011	4068	27212	6233	16201	4986	12012	1689	11459	973	5751	10851	1837	10366	26293	14609	2800	3104	25009	15667	3041	24306	33843	7612	5957	18940	7023	5949	4644
LOC107850597	10514	12098	11783	10233	9123	10897	14595	14224	11256	11265	7801	10604	9619	12188	11615	9289	10720	10598	13990	10015	10994	13231	13363	7327	9164	11479	10812	11771	12904	16281	14397	19161
LOC107853906	9960	11081	15841	14264	7286	14370	9967	10700	8223	12992	4349	14195	6747	7353	11309	5887	8740	12870	13827	8261	7997	17563	13005	4994	12057	11634	9760	14214	10576	17822	25042	20232
LOC107839377	3306	8163	10412	10516	4207	7438	19386	16611	8959	11179	3012	10708	13400	12053	19137	10449	7981	8029	14796	14985	13716	14730	17932	5980	2941	7661	7415	11056	8130	14686	25785	28133
LOC107839219	823	2170	12094	22591	1984	13825	28556	24212	2905	9547	576	12460	2779	4939	17127	2055	6742	22810	30161	7922	5342	14267	21163	2443	2637	10896	10666	17026	13653	24982	8979	14349
LOC107862908	5599	8406	10745	10129	4841	7819	11378	13091	8460	10356	4283	11627	15210	11677	16628	11181	10359	8718	13203	16458	23850	13229	16902	11835	7202	10040	10883	10522	10021	13946	14900	18753
LOC107850353	9596	11505	14669	12661	9998	11310	12125	13320	12597	11086	6379	10897	10398	14205	12099	9850	12643	11832	13594	10235	11854	11721	12423	7093	8223	12045	10031	11009	12800	13157	15077	15753
LOC107854913	1342	3594	5199	9529	1912	5063	40780	27039	3399	6201	895	6776	3963	4685	12877	2393	4649	8303	22098	10064	8557	13779	19755	3241	1593	5011	10152	7043	7233	19846	37606	57549
LOC107855705	23263	9835	13963	10460	11182	11344	8601	9158	8528	11348	20466	11237	8821	10074	10341	10935	9924	13867	12214	9531	11590	15529	10873	13462	17884	10862	9324	11073	10272	11991	5182	8978
LOC107862321	13126	11221	11248	10338	8647	10787	13292	13669	10295	11450	11554	11224	10037	10497	12076	9762	10078	11574	12665	11619	11715	12789	11110	9686	11626	11070	11152	11434	11343	17101	10132	17655
LOC107851002	25826	8433	13075	9632	7204	9641	14659	14870	10137	11228	21116	10304	6365	8629	11867	6333	9672	10389	13712	7700	7623	12921	12349	7523	14235	10900	8620	10252	12417	15785	11651	16887
LOC107875335	7525	10056	13396	12802	7214	11836	16648	14122	9382	12872	4258	11943	7373	11326	13647	7213	11425	13038	16955	9198	10290	14085	14238	6012	7341	12857	11857	11943	13430	16279	13560	17544
LOC107861838	8721	12355	5946	6936	6467	8660	8060	9500	12346	11203	6540	10926	17850	16561	15195	13668	14306	7391	10925	21751	26122	13955	17898	13696	5773	9030	7138	8168	9735	8455	12773	13384
LOC107848312	12290	12094	15770	12117	10912	12494	10106	9467	12257	9561	8441	10436	11119	13420	10762	10845	14462	14146	12463	15546	15574	16474	11683	10753	9153	12420	10046	8692	10330	9083	8321	10001
LOC107870663	18520	10996	13988	10540	14366	12028	7367	7497	9660	10113	19212	10683	8947	12420	9524	15160	11087	12943	10002	9420	14901	15575	9992	16148	19043	11338	7456	9736	10369	9449	5484	7034
LOC107843119	6273	7302	8763	9425	4367	8469	27738	25430	6935	9403	5316	10486	7553	7908	19244	5544	6507	8422	18599	9635	8597	9912	14576	5132	5163	7344	9659	10741	10181	22603	20748	33010
LOC107839176	14082	11185	12548	10021	8650	10831	14033	13365	10852	11270	11127	11349	9637	10721	11992	9381	10404	11030	12490	9902	11491	11068	10436	8948	11065	10911	10719	12348	11389	17163	9861	20209
LOC107855848	11205	11586	14227	13851	11488	13880	8374	9645	15061	13859	6791	9203	8119	17555	8092	8728	26902	15437	14188	9222	12054	12757	9996	14258	6906	15347	12031	7777	13064	9251	3935	5334
LOC107847690	21071	9560	13539	9404	7266	10233	14023	13322	9179	11909	16498	11434	7081	9158	12432	7058	9069	11918	13592	8102	7303	14278	12641	7469	11993	11281	9779	12095	12838	17590	10138	16490
LOC107868051	10488	10695	15616	12962	8365	11524	13265	14544	11635	12200	5601	12044	8408	11192	12116	7394	12343	12663	16340	8578	9179	13531	14214	5820	7841	13461	9515	11767	12549	13169	13457	17159
LOC107846590	12553	12724	11369	10691	8957	10777	12868	12329	11595	12669	9161	11769	11098	10993	10601	10014	10749	10007	12365	11002	10745	11216	10651	8258	10095	12347	11587	12845	10521	14977	13627	18377
LOC107856284	20836	19106	12968	8739	18083	9070	7331	6539	15930	8829	15696	8455	13060	16791	6767	18019	13546	7623	7592	10819	18824	9569	7112	15920	15971	10052	6743	6855	9836	7178	7472	8183
LOC107867185	3992	5950	8070	4720	4786	9037	9886	23733	13230	5767	258	4358	1310	6999	14687	2679	6856	2714	16245	4498	20257	52917	47529	9054	3127	8240	2069	1008	21539	10809	23719	19312
LOC107878673	7071	13261	13840	12931	10419	11406	14368	12896	12684	14401	4731	15089	10338	14146	16173	7379	10464	13513	14245	8230	9042	14877	11905	4807	6430	10791	8924	13961	13466	14800	8495	14051
LOC107877900	520	1501	997	1196	528	1958	4280	4947	3298	5022	784	3107	19644	15879	53596	14116	2823	1394	4636	10440	55827	47007	59410	32096	401	1539	2123	2011	2339	4435	4261	6977
LOC107854657	7838	10752	10806	9465	7654	10989	6319	15100	10848	14606	8042	14882	9783	11007	13481	9466	8642	9815	12563	13596	15434	18777	21822	9097	9699	8025	4100	16031	11367	14782	10819	13418
LOC124894904	15512	14714	8905	9487	10359	13866	8778	10472	12607	15271	12307	13189	11633	11921	9437	11257	11478	10487	11394	11660	11275	10805	9882	9690	13588	12778	10232	13840	11438	12611	7287	10456
LOC107839921	7811	10820	13649	13349	7587	13553	11648	12174	10468	13580	6760	13694	10672	14005	13917	7054	13077	12686	12294	11127	17000	16699	12883	12149	9761	10469	10190	12254	10805	7676	8974	9758
LOC107840891	513	920	1079	1182	546	1005	2731	6327	1217	2371	595	2364	13686	8289	49911	7057	1259	812	4873	7615	57406	60094	75744	30644	551	951	2347	2017	2416	6554	6171	9172
LOC107869454	4423	5445	9159	10167	4226	9263	10664	10457	9119	14945	3605	10796	15800	17491	35352	10335	11995	11273	12609	15106	27344	18773	15467	14947	4031	8092	7655	5381	9435	7600	6188	11072
LOC107840141	12671	7116	10661	12821	5022	12880	18469	18778	6798	11811	12069	11722	7708	9750	14942	4619	9129	12282	18730	10220	9193	13837	15996	7322	9502	9552	12919	10067	12996	13979	11944	12216
LOC107860601	21622	11357	12286	10700	17209	12801	4658	6116	10903	8417	21293	11921	12361	12968	10203	14454	11365	12934	7667	11966	18398	15144	7146	18062	23835	8741	5823	6593	9057	5418	2550	3731
LOC107871048	15245	10317	13349	10870	13518	12662	9864	9431	11096	10218	12152	10173	8290	13784	10621	9929	13056	13967	12329	10266	13922	15916	12323	11800	12236	11236	8816	10734	11619	12242	5533	10081
LOC107839631	5340	7443	11174	18130	3404	8808	23586	23431	4971	15100	3944	21560	9580	3994	8213	5617	3563	8321	16286	5567	3864	5852	6890	2933	4762	7429	20077	25305	6769	26720	16383	32493
LOC107843427	7284	11837	11592	9992	7456	10142	16537	11801	10688	12348	6219	10949	10515	10563	11427	9234	10495	10544	12200	11603	11035	12585	11302	7663	7849	11615	10721	12188	10634	15042	19789	23468
LOC107864619	9190	9788	20770	15398	9932	15833	18694	10433	9791	14880	3913	13578	5301	10341	12160	5808	11849	15913	15262	5422	6586	14282	11654	4623	13666	18654	8324	11412	14807	8832	12258	7897
LOC107875033	7079	9760	12814	12640	7887	11325	14932	14595	10387	11372	5515	11423	8942	11774	13766	7784	11118	12163	14114	10286	10991	13614	14690	6630	8022	11484	10804	11916	12416	15156	15424	16390
LOC107861644	5534	8546	8940	10165	6878	9378	11747	11588	9578	10195	4837	10267	12620	16601	32687	9627	10954	10749	12167	12314	20561	15780	14969	11806	5923	7221	8520	10173	9313	11813	10299	15266
LOC107867137	10893	20083	10063	5873	13866	9585	3174	7471	18159	7715	8638	5614	14936	19276	7004	13470	18265	8545	8160	13650	18177	12542	10242	14104	5531	6876	7357	5473	15451	25257	5641	15795
LOC107875402	9276	10681	12735	13653	7631	11593	13323	13650	10035	12820	6947	12015	9768	11107	13060	8998	11259	12765	15519	11960	11648	16749	13665	7802	8637	13084	10692	9903	11897	10358	11688	11881
LOC107854980	2132	2372	3833	4156	2140	7048	3433	5573	2381	5205	1840	10188	6923	5135	24548	3913	3937	4833	8809	8769	35434	69764	70425	22528	4056	2371	5306	14752	2564	8280	3832	10264
LOC107860101	15541	9133	13261	10374	9277	11421	14168	10532	8051	10488	14115	9764	7860	9793	11199	10855	10729	12754	13312	10354	11254	14452	12532	10880	14510	11268	8640	10619	10729	14314	8176	16353
LOC107859655	15521	12982	4786	3447	9663	3794	6464	8262	17116	7229	9086	5660	27499	20193	17282	23012	17713	3922	6834	26660	32336	7371	11289	14977	5500	4044	2839	5722	3660	7951	12336	11428
LOC124890635	11492	13862	11447	10921	9714	9326	12981	13002	11793	9615	7466	10794	10293	12597	10087	10588	12367	9292	11892	10789	11998	10583	9633	8143	9423	11519	12400	11615	12440	14605	14202	19588
LOC107860149	17752	25963	7281	11011	14032	10656	2349	6146	15216	17195	17384	13524	16110	13152	9146	14186	25769	7945	9424	9269	11930	8950	9172	15054	7679	8105	7262	14479	8557	7476	2008	1799
LOC107878086	6079	7180	11006	13072	4660	11519	18222	23051	6745	13437	5102	12700	7366	7553	17240	5821	6726	12210	17627	8799	7441	13974	14437	5218	6570	9853	12745	14459	10504	19886	15489	19259
LOC107839624	8050	10622	12934	12804	8285	12178	13244	13019	9885	12079	6662	12694	10128	12743	14083	9598	10284	12657	13222	10815	12774	14367	12672	8005	11049	11098	10515	11735	12166	12457	10292	12594
LOC107860653	10223	8963	17882	13899	9300	15478	6987	8838	11072	14603	7491	14647	8618	11350	11605	9374	11956	15497	11883	11680	11756	15421	10701	7886	15168	16019	10677	10587	13302	8937	6084	7680
LOC107843159	19794	12634	14427	11606	16009	12762	4099	5511	11700	10326	12584	11549	15428	11717	8428	13955	11213	11933	7839	12893	19756	13562	7884	16762	21639	12456	8301	8469	8622	5647	2610	3259
LOC107860740	6888	8623	16671	17802	7089	13270	12628	17505	7944	16349	3921	12987	8628	8641	11747	8160	8583	13422	17229	7686	8669	16452	17072	4704	6997	14135	15134	12304	12142	11635	9243	10713
LOC107840661	8577	10200	10223	10920	7848	10048	14362	14821	9313	11636	6301	10282	11619	10361	13731	9304	9177	9886	14057	10644	12732	14694	16128	9107	7338	10325	11186	11146	10506	15746	13680	18920
LOC107875709	3187	10268	9582	8237	6430	9482	23497	15148	9310	12196	4937	11874	8938	10095	18520	7427	5825	9797	11127	8768	9766	13301	13187	5009	3338	6488	8455	14550	9401	21630	18243	36768
LOC107847505	5057	6838	8333	12521	5180	8998	22624	18549	6380	8520	4639	9184	8719	7895	13098	6602	9497	11668	17668	12251	11201	12130	14189	7064	6228	9514	11752	11838	10636	17546	23809	24488
LOC107860767	10245	12372	11731	10151	8951	9036	14312	14403	12837	11637	6723	11225	10227	11483	12011	8670	10284	9100	13021	9721	10365	11531	13057	6809	8212	11521	10695	11760	12528	16446	12919	20599
LOC107840213	3899	3573	31856	25218	5334	25899	11333	10833	4046	18759	2840	21337	2024	3880	9201	1672	4328	30021	18390	2995	1944	16694	8379	1477	14506	23345	16554	10689	19219	7928	4258	1691
LOC107839065	248	545	4586	11949	400	9428	41483	39049	877	5964	162	3773	714	1781	22377	560	1910	14310	29594	4022	3648	21010	22058	830	406	3993	8298	3236	10017	21942	22116	52501
LOC107873293	10552	11895	10490	9374	8131	9616	11155	12373	11093	11437	6917	10702	14063	12607	14939	10718	11869	9698	12472	11298	15746	14338	15275	10210	8054	9068	8992	10918	10142	13187	10558	15578
LOC107840809	13833	12771	9210	7133	10268	9343	7562	10335	12824	9991	9558	8577	17179	16927	15605	14276	11479	8044	10399	12070	23817	13555	15856	14620	8688	8356	6795	7439	9989	9651	7311	9919
LOC107840128	9911	18252	10552	11807	12262	12162	10362	14756	9754	12175	5539	10425	12534	12574	13060	12871	7309	8517	12785	9742	13413	10899	11646	13172	8141	9009	9560	10689	9148	11959	9103	19177
LOC107842518	11209	9885	10502	11648	8291	11760	12816	13318	8583	11642	11721	12022	10073	9570	12572	9135	8408	11421	13059	10799	11580	11946	11017	9372	12475	10802	12144	12147	10871	15757	10371	16188
LOC107870524	1868	2780	7721	12476	2520	12655	6518	12758	3109	12576	1562	15341	2766	4588	10812	2855	3933	12974	14833	5856	6678	21886	26663	4847	2053	5199	13838	17493	11373	51941	7055	43065
LOC107877738	2953	3983	3623	4823	2050	4887	10777	13569	4622	6972	2317	9005	11553	5365	23456	7048	4722	3955	12901	14283	31762	33299	53789	18344	2088	3844	8718	7297	5585	14616	11459	18895
LOC107840520	14170	8002	19529	11577	13847	14811	5010	6544	11702	12293	13154	13080	7397	12103	12783	9040	12960	12179	8898	11269	17711	16143	9689	11963	27549	12440	7142	6205	11185	5331	3517	3238
LOC107842736	16296	10645	15268	11488	14570	13865	6193	7211	10626	12077	13370	11692	9934	13205	11026	12071	11875	13528	9976	10406	16369	15227	9620	12042	16710	11047	7646	11000	10662	8067	3570	5142
LOC107876079	4140	9814	7826	8646	6225	6536	19454	18185	8479	9100	4169	8429	10012	13264	18394	8267	10174	7605	14477	21120	17412	15083	19413	9749	3322	6066	7755	5364	7803	12207	20611	23310
LOC107839760	11859	12548	10422	8655	10572	11777	14670	13838	12050	11010	9649	8198	8994	11668	9622	9654	9260	9817	11505	8860	10562	12591	10026	10634	7814	11292	7695	12148	15205	19600	10467	19565
LOC107850339	14618	12917	10222	8919	11077	9147	13010	12073	12951	8930	8758	8716	10705	11751	9525	10769	13267	8464	11941	8842	12012	11349	10854	9492	9887	11397	10549	11278	11387	16291	12205	18728
LOC107870500	6245	9601	16056	11722	5412	10393	12087	14549	9077	13933	4327	11190	6990	9945	13080	6043	12271	10681	14926	15598	13655	19509	23763	7358	5065	10712	8723	11646	10439	12419	10550	13702
LOC107859130	20319	10822	13790	9457	12792	11490	7296	8241	11736	11451	18054	10018	8779	12622	9811	11372	12264	11888	9415	8553	13081	14138	9459	12472	18321	10976	8646	9577	11164	10520	4890	8227
LOC107867559	14532	8989	12546	11769	6749	5885	6997	11274	9675	12077	8575	13803	15277	9491	12321	14453	12371	12501	13235	13314	14402	9645	9280	8626	9222	13520	6696	13925	11718	13102	12611	13002
LOC107842765	11565	17879	15388	11231	11648	11692	9223	9606	14744	16908	5732	14674	13424	12441	10186	12723	13422	8376	10887	10600	9689	9548	10034	6188	11642	11235	8389	18085	10279	8761	7417	7918
LOC107867678	12477	11018	2651	7243	6421	6086	3337	3976	6590	11338	19019	10765	18547	14509	7333	17172	9925	12057	8856	21521	18655	11529	9244	24395	26912	11518	9839	8002	11728	9300	3305	5790
LOC107842528	5318	8586	10346	11481	5375	8530	16544	19288	8298	11780	3987	12191	9140	9716	18150	6719	8396	10929	18589	10025	9494	16734	18572	8052	4153	9127	10757	12095	11879	14336	15462	16813
LOC107864214	27126	12219	15678	8806	15913	10904	4394	5071	10258	9587	20152	9797	10522	10459	8448	15542	11749	11750	7752	11578	18259	14309	7752	15323	20629	10244	7431	7991	7628	6191	3284	4102
LOC107860386	33386	25341	17796	8423	16415	11733	712	4251	20144	13971	16934	11491	9077	12955	3755	16454	14265	2888	3660	4272	7989	9038	4501	7180	39459	22935	3662	2167	11028	1383	2399	1167
LOC107853944	22493	10525	14325	9726	16503	12237	5820	5648	8767	9040	20042	10460	11256	12056	8954	14948	11086	12656	8275	11265	16397	14946	8979	18626	22725	9524	5371	7563	7646	6117	3122	3530
LOC107842470	9881	13325	12796	13862	11765	9927	7352	11443	12451	13706	7332	9440	12184	14121	8841	14113	12413	10472	10107	11607	13766	13560	12595	11684	11653	14410	7579	12016	9737	8000	9785	8694
LOC107859718	22975	9950	12529	9269	8397	9588	12262	12684	10466	11432	17354	10729	8289	9578	12010	7717	9212	10326	12555	8843	8096	12548	11311	7773	12441	10422	8667	11927	11046	14959	9992	14868
LOC107850552	12421	10106	11752	10849	8845	11766	12778	12976	9512	11052	11274	11811	9586	10345	11307	8967	9065	11156	12685	9572	11226	12231	11543	9269	13106	10123	10785	12725	10890	14929	10264	15089
LOC107854150	27028	20271	6285	5631	16687	9288	5064	8743	22132	8958	14850	7052	10471	17923	5124	17994	14289	4758	6427	6135	13557	7404	6352	12124	20882	15369	6664	5213	14717	9856	4856	7821
LOC107868073	9394	11964	13217	11507	8516	11030	11500	12541	12072	12431	6827	12204	9361	12422	13070	8128	11628	12113	13230	10605	11581	13123	12796	7372	7630	10048	9938	13032	11419	12712	11519	14500
LOC107859403	13675	14476	14247	11215	12242	12408	8182	10166	14437	13119	9198	11031	9636	14392	10258	11650	11931	10454	11628	7827	11359	11685	10081	8855	12158	14174	8907	10143	13384	9260	7502	9274
LOC107853211	9934	10515	12121	10808	9080	11292	10226	12782	10749	11376	7718	10427	9938	12497	12297	9740	10747	11476	13104	9664	12496	13565	13551	7868	10215	11448	9309	12206	11955	14571	10304	14888
LOC107861762	22518	8812	11911	9614	7089	9706	12243	13887	8773	11397	20465	10537	7807	8622	11759	6748	8471	10236	13566	8752	8368	12214	11868	7942	12850	9768	10034	11530	11214	15067	9799	15103
LOC107854463	12827	10240	12953	11004	7492	10306	14279	14458	10951	11532	8508	11336	8504	10409	12562	7154	10381	11150	13694	8737	8594	11733	11659	5924	9234	11742	11281	12248	12473	16060	12438	16752
LOC107870881	3276	6194	9929	11761	4132	9102	14200	16708	4829	11292	2208	9451	15867	7253	22306	9023	5466	7624	13161	6245	19607	27914	30395	11165	4796	7546	10090	8210	8406	12975	12082	15305
LOC107850326	9095	13544	10515	8882	9235	8458	16702	14682	12876	10362	6699	12075	18066	11450	11544	12663	10297	6373	10069	12921	11824	5407	6762	6268	7354	8728	10239	11453	8537	13090	19230	22900
LOC107878453	636	10331	19568	40653	10661	2420	10820	40226	5187	19472	825	10986	5055	2242	2885	5373	1961	4037	4279	5550	2895	16578	1996	9525	8473	10392	16749	6524	734	24617	26965	29360
LOC107856025	15272	11725	11283	9669	9007	10585	11986	12375	9955	11797	12433	11755	11211	10158	11079	9902	9120	9868	11010	10593	11808	11458	9824	10322	13936	9780	10525	11756	9756	14528	8725	14526
LOC107843575	6226	9433	12708	11829	6214	12783	12168	12790	9167	11140	5415	11156	5771	10792	12810	5882	9650	13322	13124	8264	8580	18126	13105	5219	6839	11176	12400	10976	17041	21166	13449	18719
LOC107859863	5604	7460	16058	17195	6081	15746	13660	16870	6087	15086	4192	15198	2943	7669	17949	4628	6931	15439	17181	3539	4860	17872	16800	6166	8025	12407	14477	9618	16486	19551	3595	12027
LOC107871210	6808	6000	11742	11357	4894	10962	10634	13013	7025	13186	3984	11480	9769	8070	19886	7687	8603	12345	15192	10037	13084	15427	19522	8069	5895	12713	10054	10368	12433	14161	13227	19564
LOC107872330	8446	11165	12719	13345	8768	10554	11808	13456	10882	11276	6082	11267	9473	12174	11454	8639	12138	10527	13746	9204	11003	11833	12811	6681	8801	12534	10520	12030	12410	13667	12957	14749
LOC107853319	10531	11529	8558	7764	8374	8704	7982	10016	12196	10639	6982	8961	13351	15576	23871	10722	13345	8388	10831	12847	17924	13695	15291	14033	8036	9212	7345	9782	9975	11326	8047	11150
LOC107844072	16797	8999	11924	10135	7224	10403	13226	13840	9203	11793	13493	11445	9248	9568	12482	7273	9642	10319	13303	9214	9327	11974	12263	7816	13470	10246	10177	11632	11287	13550	11301	14306
LOC107853236	20565	8942	12682	9618	9236	9864	12922	12856	9956	10943	15478	11194	7353	10100	12186	8399	9317	10820	12625	8146	8313	12879	10826	7525	13601	10372	8392	11884	11281	15136	9768	13274
LOC107865342	9230	12304	11541	10829	9818	11330	12019	11761	10496	10744	7134	11099	11619	11483	9589	10286	9973	10352	10810	12362	11833	10698	9726	7489	11158	11234	11984	12083	10966	14132	14874	15421
LOC107846270	3706	8266	14108	14551	4670	10968	14982	17524	7771	11282	2805	12485	6064	7135	7382	6287	6923	10399	14331	6957	8815	10534	17021	4295	5270	12317	11645	22847	12172	22584	14540	25653
LOC107863788	19736	10980	13980	10696	19074	13056	3226	4678	11668	8462	15954	9561	9749	13511	8303	13320	13192	12768	7217	10153	19640	15570	8009	15652	23912	11759	6325	6504	10170	4990	2172	2189
LOC107862609	17341	27057	6772	6429	9936	19642	700	2641	8905	12356	21279	26438	9646	5176	6577	12297	2943	5578	3266	5461	6479	6782	6030	23556	28466	5832	25935	17541	11660	7281	696	5308
LOC107838948	12764	8964	12110	10857	7332	11547	11278	11984	7519	12003	13472	11334	9398	9041	12908	9555	8552	12035	12862	10477	10558	12909	11301	10100	12400	10310	11309	12863	10160	14697	8467	14013
LOC107860795	9950	10243	12004	11391	7494	11408	12133	13115	9523	11169	7416	11445	9557	10325	12343	8268	10044	11852	13393	10158	10814	12525	11948	8243	9115	11533	11421	12198	11832	15780	10509	15817
LOC107878497	5111	8638	12897	15124	7121	10364	23732	17230	8580	11823	1844	11496	7164	8253	10627	6797	8032	10976	14558	7438	6650	8075	8203	3563	5464	12858	12812	10940	12545	14763	23844	27382
LOC107863034	7049	10685	13599	12862	7602	10958	11909	12371	11646	12045	5867	13238	12536	13880	14553	10459	11842	10835	14204	7337	10100	9594	9003	5832	8815	12908	10677	12292	14595	15280	9369	10827
LOC107873573	23404	7914	11356	8944	7004	9618	14140	14443	8741	10636	21795	10433	6522	8407	12602	6371	7983	10213	13008	7756	7524	12666	11467	7350	14715	9329	8539	10427	11250	15493	9729	14831
LOC107863569	14058	13418	12329	9229	10853	10407	8245	9911	12433	11236	8234	11454	10303	11344	11047	10719	11327	10949	10604	9875	12047	12975	10617	8701	10541	11879	7606	13041	12746	15124	7149	14154
LOC107860467	10538	9403	11191	12105	7273	10755	13634	16143	8896	10017	9638	10111	8480	9802	11556	7789	9453	11512	12973	9484	10709	12033	11820	9934	11871	11340	9966	11141	10878	15175	11003	17914
LOC107863091	8120	9276	9954	12311	6382	10154	15844	15552	8912	10692	7504	10785	8563	10753	14101	7149	9943	11697	14901	10483	11944	13518	14996	7519	8113	9550	10264	11581	11620	14357	13355	14633
LOC107860562	6920	10258	10807	12548	5565	9789	13752	14364	8106	10509	6529	12358	11752	8911	12242	9507	8513	9275	13027	15195	13886	13448	12250	9090	9721	10037	11036	10589	9172	13202	15333	16550
LOC107858476	8472	10542	11597	10127	5892	8929	16336	16550	10383	10103	6635	9746	10198	10760	13553	7595	11107	9189	14156	12203	10469	10693	12156	6027	7322	10259	10099	9212	11506	15844	17781	18622
LOC107864091	7561	10738	12520	11305	7432	10603	14239	13188	9740	11693	5305	11893	10262	10534	12766	9766	9809	11365	14693	11476	10134	11251	12506	5979	6340	11423	10598	12827	10462	12682	14842	17821
LOC107858033	7496	9262	11685	12141	7337	11428	12718	14985	8819	11313	5860	12141	9924	10701	12931	8419	9770	12627	14530	9589	10626	13537	12763	6414	8419	9762	11213	14313	11431	15230	10312	15949
LOC107872992	19106	8290	11926	8955	7332	9999	15441	13198	9435	10848	17696	10744	7917	9720	11943	7155	9585	10389	12864	9136	8955	12891	11845	7346	11496	9153	9485	10867	10834	14594	10353	14104
LOC107845431	7836	6008	9357	7675	3935	9151	8678	15219	9069	16715	5722	11752	6287	12132	17156	5258	11624	13351	15117	14068	15386	23964	18556	7770	5201	9497	10101	10038	10252	13361	7043	16181
LOC107869991	9081	18437	7798	8692	11592	7057	9935	11438	12091	7071	8272	8292	17250	13807	5756	14089	12907	7063	9402	16069	14561	8771	9041	9976	6380	8037	9475	14865	8830	18640	11440	17330
LOC107839536	7339	9517	9388	10864	7106	9977	16249	16801	9554	11563	4928	12057	16003	11446	20768	9403	9114	11301	14798	14235	13924	11044	11202	8040	5919	7736	7490	9874	9106	12074	10290	14163
LOC107867712	11879	8245	7717	13312	13593	16317	6898	7066	8167	12370	9203	13616	9098	13495	11946	9559	12654	14928	10547	11343	14658	15892	9531	10591	15690	13489	9435	11164	12239	8896	4592	5121
LOC107847415	8104	13146	9644	11739	11676	11434	8549	10530	10079	10187	8393	12093	14230	11592	10448	11109	10284	9908	13063	14537	16320	10845	8984	10886	12029	11246	9569	10414	11841	11353	9860	9116
LOC107862944	146	291	595	461	327	1405	61545	13030	387	1593	289	502	854	761	1915	256	341	1175	6383	1366	862	1684	1685	549	178	703	500	1657	1283	7407	76337	166510
LOC107862840	8345	9906	13260	11337	9214	12527	12609	11669	10240	12478	7698	12529	8803	10186	12910	8527	9626	12909	11945	9951	10934	13639	10963	7441	11207	10832	9837	11896	11894	12876	10654	13995
LOC107847516	6983	12425	11875	13194	10378	13216	10371	10971	11222	15079	3201	16272	11506	13687	15157	7029	10237	15146	13757	9220	9714	15402	12963	5325	6017	9784	8965	14255	12419	12265	5102	9614
LOC107859083	15027	17702	13057	8413	11995	9599	5296	7213	15678	14683	9451	11356	11597	14452	9777	11787	15922	10610	12565	12625	11034	12198	10815	6611	4779	8347	9229	12891	12085	11776	4056	10098
LOC107843784	13325	10617	11582	9981	8857	9670	17612	14440	10977	10572	9716	9481	8818	11124	10951	8321	10702	9766	13090	9352	10192	11127	11285	7709	9467	10165	9463	9976	10522	13377	12579	17871
LOC107872864	8099	10022	12672	11835	7161	10674	13466	14165	9615	11892	6065	11596	9783	10256	11971	8755	9583	10874	13375	10218	9839	12553	12387	6614	8625	10996	10563	12629	10849	14249	13077	18166
LOC107845404	26175	11381	15368	8420	17068	10774	5697	5791	10242	8831	19249	8744	10511	9481	7345	14747	10755	11509	8745	10763	17097	13739	9034	13543	20031	10089	7637	6988	7632	6650	3778	4801
LOC107863198	9081	11173	10704	11126	6775	9554	15385	14581	10560	11183	6017	9957	8347	10308	11319	8061	10488	10536	15261	9064	9189	12349	12922	6250	7453	12498	11643	9840	11935	13373	16041	19607
LOC107862012	3727	10336	7288	4685	9795	15885	2824	6568	11700	23296	14736	12200	23695	14506	8895	10261	7237	18402	7852	21682	16320	19429	10526	15227	6719	9266	7386	14178	7586	4368	3393	2512
LOC107856811	8624	11449	14601	10894	10237	12077	10963	9865	12491	10647	5981	12248	8777	12795	11780	8783	12422	12994	13343	7930	10521	12976	11490	6627	9707	12582	10387	12970	14461	10387	10626	10841
LOC107843634	37396	9562	12656	7363	14080	10688	3741	4754	10387	8983	33059	8706	8314	9628	6459	11721	10164	10094	6369	7471	11492	12480	6173	18172	28833	9061	5201	6944	8407	6853	2688	4522
LOC107855415	11728	8195	11312	11010	6497	10903	13597	13904	8360	11381	10844	11145	8748	9596	13172	6997	9594	11782	13812	10383	9900	13595	13383	7186	9821	10297	10493	11535	11362	15076	11559	15213
LOC107845528	8229	10384	25019	14930	11965	18817	8483	6693	8524	13041	6601	17650	4585	10185	9046	4801	8787	20237	10637	5924	6467	16148	8999	3668	19137	14647	7832	14379	15438	7955	5586	7265
LOC107850166	6961	10191	10821	11591	7164	10787	13945	13385	10163	12013	5248	12500	10496	9897	11154	7531	11274	10034	11728	12372	11893	9500	11481	6351	9448	11951	13568	12633	9445	14657	14018	17794
LOC107879143	6687	5975	618	3717	4687	1339	56015	48444	1547	6528	14028	6665	14128	1413	22782	3709	308	959	14565	4576	6369	135	5456	3613	7165	201	3334	3221	412	10559	50300	42255
LOC107839864	15573	12187	10067	7149	9784	9765	11116	12985	12123	9912	10597	8577	8791	11816	9843	9098	10879	8956	11482	8787	10439	11599	11051	8362	10125	10360	8903	11942	12658	17772	9847	18908
LOC107859593	6229	8451	12125	9209	5724	10684	14084	13479	10030	10976	4581	11524	8430	8809	10954	7507	11087	12540	13533	11244	9465	13683	13583	6183	8731	14068	11973	11960	12552	16986	13778	17250
LOC107840436	9521	10609	11961	10056	7626	10004	13584	13297	10891	10890	6833	10136	7992	11278	11259	7662	10375	10928	12684	8968	9231	12256	11520	6090	7881	11236	10297	12378	12761	17334	13043	20644
LOC107869990	9249	11368	10452	10383	8369	10146	13068	13013	11254	10800	7732	11019	13482	11484	11576	9821	11036	10064	12288	13159	14043	10202	12282	8434	6524	8700	11293	9896	9120	13723	11733	15326
LOC107840058	883	2688	12918	15976	1871	9518	14923	13524	4685	11818	810	9939	3205	5273	14206	1756	9360	9304	15825	4254	7098	14590	17013	3241	1305	8021	11691	19119	10571	23733	26160	45682
LOC107855937	5952	10043	10591	10660	6697	9498	14092	14294	8443	10095	3817	10672	9307	8961	12281	8022	8955	9080	13622	9955	11003	14304	16515	7021	6087	9463	10010	13259	9387	15639	18213	24205
LOC107862902	7843	11525	10737	11496	10310	11206	12185	12418	10939	10281	6469	10874	11036	12996	11513	9894	11661	10079	11827	10819	12318	10833	10727	7797	9471	10689	9874	11477	11112	13356	11680	14655
LOC107864305	11034	12553	12529	8176	9168	11126	11232	10667	11423	12084	11231	10842	8072	11305	11843	7913	8165	11184	10621	8283	9427	12925	9270	7814	9783	9217	10035	12169	12289	17387	8617	21473
LOC107862167	5834	11159	10503	10504	8282	9067	15226	15232	10354	10656	4245	9906	10729	13414	12287	9256	11673	9528	13172	12681	13766	13672	14132	7134	4958	8542	9580	10886	9227	11897	14628	17536
LOC107864717	10598	11599	9944	9790	9213	10477	11801	12890	10943	10430	8885	10300	10384	11622	10605	9458	10687	10348	12899	9981	11727	12106	12016	8421	9322	9904	9655	11722	11611	14213	10611	15236
LOC107864586	1223	6823	8402	6992	3204	4793	24899	14096	6201	8943	2917	11992	14363	9646	17319	7900	8739	7929	12149	10822	13429	14311	20610	6523	2051	3340	3981	16207	5591	23809	19635	30488
LOC107862806	10495	13963	10280	10202	10837	9439	11427	11342	12225	10238	6903	10851	13517	11864	10974	12032	11424	9253	12002	12608	13622	10470	10673	8907	7891	9958	8535	10450	8994	11700	11360	14697
LOC107856233	9736	12491	10887	8680	9711	9781	8998	11097	13827	11089	6323	10012	12687	14950	12945	11823	13048	8541	11418	12968	12917	11400	11771	7202	8332	13237	8020	8737	11804	10853	12228	11403
LOC107850873	16152	8790	13660	10786	7290	10843	13955	13845	10119	11245	11398	10449	7896	9656	11787	7112	10146	10756	12450	7808	8363	11748	11545	6395	11015	10701	10019	10283	10660	14083	12415	15527
LOC107843187	10019	11138	15387	11946	8964	12254	8170	9546	11990	13740	5251	13295	8664	11725	13285	9739	11625	12757	13770	9819	12090	12993	14301	8134	8220	14926	6115	9338	12349	7102	10557	9610
LOC107863124	8362	12537	13505	11506	10338	11326	11254	10055	13239	8659	6531	8704	11463	14149	8409	11175	15270	11120	11325	13786	16167	10399	9529	8919	9043	11199	9388	8110	9672	10345	10884	12206
LOC107876783	3497	5485	5416	6148	3160	4702	20240	15568	6876	8340	3724	8505	11209	7727	15877	7071	8667	9496	14179	20072	16689	10796	12951	7424	2092	3239	7009	13272	4935	17830	25172	41079
LOC107852591	9398	7922	11728	11641	6427	10411	15950	15454	8218	11041	8954	11516	8580	10030	13915	7076	8935	11491	13762	9516	9751	11561	12921	6409	9430	9312	9836	12369	10776	14640	13156	16285
LOC107863150	11920	9956	17635	13012	10303	14090	7034	7634	10050	12281	11218	15117	11083	11234	11313	10058	9068	13371	9371	8931	10235	10210	7894	6809	18646	11710	9407	14740	11064	9949	5605	7295
LOC107840061	283	385	747	1034	280	439	23787	32686	521	610	169	1235	884	351	19601	675	238	116	14749	1544	663	3442	24532	429	337	228	3378	4336	1219	29677	75394	104174
LOC107876821	48947	7863	10259	6094	12391	7749	3720	4088	8691	6941	56701	7709	7332	8031	5518	11425	7778	6814	5394	6880	8763	7663	4611	16388	34042	6701	4860	6010	6386	5147	3121	4060
LOC107877820	16489	8921	13028	10397	7514	9895	12038	12525	9698	11455	12617	10620	7724	9635	11600	6920	9690	10735	12465	8688	8747	12397	11310	6928	11615	10890	9376	11165	11586	14962	10996	15210
LOC107875343	7101	10825	9273	6195	6233	6217	7893	8495	14887	11488	6530	9646	20875	17573	15808	16059	12410	6562	8845	19811	22627	17472	16543	10255	5935	6072	4740	8338	5543	9920	6922	10696
LOC107873457	7425	11542	7268	5820	13061	15252	2007	5393	10393	20112	17843	10107	20465	14704	7614	14638	7963	13367	5719	18217	19375	16458	9084	19444	12989	9939	5370	9386	7958	3692	3281	1829
LOC107877934	6517	7759	9173	9288	6088	6962	18558	16840	7436	9624	4733	9969	7441	7319	13937	6201	7112	8505	13349	6512	6638	8408	9562	4244	5597	7503	8617	13961	8817	17955	25352	47066
LOC107873017	6093	9553	13301	17546	9017	14484	10280	11348	7563	13619	4378	15119	9335	9760	11980	7789	9751	15984	12997	9615	10948	14072	8596	7196	9113	12689	12153	12211	12484	11043	7459	9547
LOC107847362	9008	11119	11044	10971	9030	10564	11666	12152	10321	10493	7278	11268	10642	11519	11653	9286	10749	10831	11984	10391	11217	10938	10285	7615	8944	10606	10941	12158	11622	14575	11616	14296
LOC107864665	15056	7399	12230	11655	7137	10157	9773	12916	8510	11693	12597	9963	5937	9002	10126	7386	9642	13230	15319	5821	7517	12861	14416	6917	10932	12372	8652	12687	12420	18328	8425	15615
LOC107867684	7993	9402	10775	9925	7015	8924	13709	13297	9000	9786	6079	11046	8586	8998	13163	7980	8506	10200	11790	9102	10899	12774	12738	7271	9068	9497	11268	12212	11716	16992	14330	22430
LOC107859256	10286	11801	11494	10152	8766	10888	12935	13126	10531	11919	6570	10789	9446	10677	10552	9042	11551	9733	12551	9257	9161	11888	11759	6715	8895	11241	9240	11715	10994	14723	11621	16371
LOC107866890	16278	10185	13692	11080	14001	13551	4978	5784	8640	10297	13514	12320	11202	11461	9754	12592	10684	13145	8431	12117	16779	15004	8074	14211	18805	10533	8244	8429	8920	6628	2892	3406
LOC107859072	12095	11499	12806	10848	9202	11669	10065	11799	11729	11426	8799	10460	8623	12599	11856	8297	10669	11131	12385	8511	8740	12113	11156	5919	10837	13543	9161	10067	13361	12087	8920	12722
LOC107876454	9743	9466	12475	11433	7538	11879	11316	10085	9447	11452	7709	10040	7012	11548	12657	8098	13420	13417	13439	8991	10662	16440	13303	7743	8282	14870	10376	12580	12500	12726	5557	8867
LOC107862615	8141	8017	11549	11512	6926	10882	16329	15321	7417	11263	7131	11877	8605	9170	13469	6346	8287	12361	14540	8701	8889	13622	13155	6616	8182	9478	9896	11881	9909	17601	9953	17782
LOC107878771	7629	8686	10827	11733	5333	14668	13169	13612	7918	14643	6852	11473	7809	8508	12468	5470	8459	17091	17766	8001	7632	16270	15193	4963	7298	11233	15505	11959	10364	11496	9788	10986
LOC107847538	12356	12544	7462	5567	9972	6516	6859	8522	15228	8029	8940	6811	14989	18448	16491	13004	18082	7169	8339	15744	20644	11764	11914	15836	6751	6761	6849	7362	8985	9839	6342	10363
LOC107867216	28196	6952	17626	10928	13162	12463	4949	5295	7382	10758	28485	12175	6838	8004	8733	10020	7554	12964	8211	7396	9419	14842	8039	12657	29267	10662	5886	6328	7955	4402	3367	3535
LOC107858956	9005	7888	11307	11758	6939	10495	10711	15315	7624	10364	8032	11187	7603	8893	12759	7073	8348	11919	14306	7697	9371	15887	16405	9195	7631	8920	12148	12448	12388	17190	8816	14698
LOC107843360	4764	9153	9395	11483	7799	7201	33530	11629	7323	8071	2042	8443	7830	9067	8290	6940	7735	8487	7789	7648	7672	6853	5125	4065	5387	7310	7634	12653	7069	13299	37573	44682
LOC107877981	10028	11315	9695	9667	8946	9721	12420	13784	10232	10364	8041	10096	9319	11500	10359	9257	10248	9904	12453	8572	10610	12274	11837	7425	9291	9804	9608	12233	12108	15806	10976	15969
LOC107845276	6890	9269	12300	11344	5963	9759	16397	13433	8892	11323	7169	11322	7274	9291	12600	7180	8578	11782	12183	8764	8194	12702	11286	6324	8376	11138	11416	12120	10691	16601	13711	19564
LOC107862578	21579	7685	11192	8713	6640	8918	13569	13654	8615	9740	18885	10094	6581	8133	13029	6732	7959	10211	12944	8294	7923	12620	12591	7140	13474	8901	8523	10432	10123	14440	10104	14265
LOC107878323	5221	7434	13730	15168	5337	15358	11240	14288	8323	17580	3692	12108	5973	9806	14688	4920	9314	15133	17200	7389	7425	16171	15264	4427	5440	14030	11201	7893	14273	9561	10616	13299
LOC107843089	7418	11363	10065	11642	9112	9694	14065	13734	9345	9567	6134	10802	11850	12277	9144	9684	10625	9225	12558	11347	12109	7818	9463	6745	8602	8503	11687	12977	9214	14536	14761	17228
LOC107858469	11549	11543	8342	14830	6538	9216	9787	12671	11395	9009	4588	11591	14937	9470	8970	11146	13100	6888	14375	18465	13793	8632	10179	8354	10009	14500	10808	9037	10357	6868	13418	8918
LOC107866823	4408	9395	7592	12753	4069	11764	13000	15749	5767	10373	4708	11548	11308	7893	12614	9129	7873	10236	13051	16794	14295	10015	10280	12748	5535	10183	16339	8301	8019	10473	18490	18459
LOC107853343	5831	8146	2622	1406	5380	2078	561	1375	12533	4161	7044	2621	31893	23751	34670	26101	9483	1791	1534	19859	48998	22479	23287	26050	4296	2322	785	930	3070	2501	2324	3197
LOC124895616	5613	8449	10317	9308	4744	7406	12445	15311	7997	12762	5234	9856	7620	11732	15507	6125	8931	8201	13837	13387	12067	16739	16900	7082	4888	9938	9793	10329	9568	13361	16322	21115
LOC107840898	10579	9826	12527	9795	6872	9615	12501	12746	9754	10372	8183	10481	7391	9490	11015	7279	9474	10356	12349	8383	8577	12589	11074	6374	8637	12213	9919	12478	12118	16940	12537	20010
LOC107867548	8062	11989	11081	11584	9629	11034	11582	12806	10348	11654	6636	11831	11371	13605	11019	10413	11366	10719	11875	10693	10556	10109	10815	5537	7450	10281	11410	9464	10114	11099	12491	13711
LOC107858973	6286	11059	9398	7491	6416	7939	8285	8870	9269	15040	5965	9528	22393	17546	26447	14223	7865	7139	8843	15774	15629	14726	11604	8158	5295	7149	5735	11085	8685	11030	8910	8371
LOC107850356	18348	8469	12361	10436	10498	11833	8178	9186	8486	11137	19226	10671	7890	10379	10773	9748	9122	12089	11106	7646	9996	13527	11260	10221	18792	11018	7769	8520	10068	9440	5959	7916
LOC107873023	5715	8516	17231	15629	6765	15474	9633	9961	8765	14773	2817	15170	6276	8658	15501	6562	8090	17099	14652	6775	6855	17458	12737	4437	5799	14271	10352	12865	13932	12583	6138	10289
LOC107859620	10676	14777	8326	6804	10896	7592	6747	6395	12704	8731	8774	8133	16625	14473	10279	12991	10775	6694	7106	10915	26890	10486	18442	15837	7106	7744	8760	8906	10085	10621	7019	9346
LOC107867565	14990	9783	18988	11215	9392	11386	8749	9421	11238	11417	8479	10989	7356	10143	10814	8757	11963	11565	11732	7881	8810	12437	11615	6368	10902	14647	7838	10529	11767	10021	9451	10643
LOC107853602	3032	5676	6172	8932	3124	6739	9766	10700	7102	13778	3215	12172	17294	10411	18693	9509	10156	8870	12443	23509	29631	15991	19159	10193	3730	6017	6939	7342	7129	12924	7664	13238
LOC107855657	4460	7438	10247	10310	4921	11244	10947	16835	9070	15925	2529	13596	9541	10645	12858	10540	8342	6379	16885	9979	7743	8050	16729	5002	3592	16180	12277	11453	12045	18031	10971	16413
LOC107840017	5066	8046	9874	11137	5418	9301	14963	17165	7986	10735	3485	9864	9630	9774	16204	7484	8766	9769	15838	10536	9667	12908	14526	5467	4318	9372	9514	9281	9170	14247	17024	23934
LOC107864501	7277	4750	6796	26651	1412	10757	6420	12603	5442	17391	7114	12473	31721	4764	5654	9468	8273	5332	11953	24177	15029	3721	7676	6224	18910	11406	26432	9598	2606	2895	9683	5813
LOC107844069	9037	9453	11090	10959	6658	10028	15414	12271	8704	13068	6089	13978	9776	8600	13802	5310	8438	9560	14571	9200	7348	10902	14088	5011	7051	9112	9047	13510	9176	16779	11028	21231
LOC107878440	16361	12070	13890	9127	14593	12300	3587	4912	12430	9604	13556	10131	11745	15631	7699	13333	13454	10700	6354	12967	17676	11495	6238	12313	21956	10878	7095	6689	9202	4996	3136	3765
LOC107842981	9573	13019	11830	9182	11140	11365	9144	10090	12584	12138	6398	12179	9529	11420	13608	8337	11164	12933	10611	7204	10338	13345	11920	7189	6671	8595	8240	13040	11534	14391	7762	13402
LOC107848074	9279	9187	11222	9985	6833	10367	13766	12723	8593	10566	8249	10709	7811	9774	11511	7346	8217	11538	11992	8802	8824	13008	10649	6284	9020	10882	10596	12886	11720	17326	11696	18488
LOC107862759	19959	7834	11965	9402	6862	10132	13440	13637	8448	10316	18545	9773	6384	8187	11284	6499	7850	10528	12911	7594	7615	12265	11424	7232	13166	10673	7778	10307	11399	14732	10120	11429
LOC107875971	8656	11875	12097	10850	10321	11530	9316	10426	11468	11851	6107	11038	11366	13430	10534	10783	11531	10940	10994	9333	12408	11813	9945	8198	8443	10711	9528	10455	10532	11068	10151	11849
LOC107839825	8581	8876	12143	11615	7024	11168	12590	12929	8948	11887	7137	12297	9156	10384	12972	7577	9273	11980	12965	9707	9636	11235	11562	6179	9389	10505	11553	12158	11093	13158	11172	12637
LOC107863466	11196	9943	11638	10285	8526	10695	13599	14225	9892	10498	9292	10736	8697	11481	12949	7996	9849	10597	12692	8577	9828	10539	10682	7784	9728	9404	8849	10570	11072	12719	10823	14017
LOC107862027	19281	8482	13802	10878	11555	11521	7496	8216	9501	8986	20199	9853	8611	10714	8479	9880	10604	10830	9457	10024	11575	11023	8997	11830	25699	9593	8473	6276	8422	7734	5146	6241
LOC107875459	14238	14678	11673	8102	14927	8429	3660	5019	15175	8120	11824	8179	21698	17416	6810	17089	19294	7139	5634	20552	22554	6889	4940	13123	12983	7929	5633	6014	6123	4366	4577	4397
LOC107872800	11391	12438	12196	10624	10283	9528	8845	10671	11605	9741	7883	10148	11616	11684	10030	10944	10793	9456	11404	9922	11384	9800	9590	7567	9114	11039	9349	11819	11370	13157	10748	12875
LOC107858867	2150	3371	8353	10767	2177	10418	15633	16647	3813	9594	1392	10599	4620	5376	27955	3177	4583	10619	17268	7506	12053	33998	30301	6605	2945	7932	11083	6546	9885	11966	12431	17021
LOC107878333	10505	15357	10936	8284	10804	7852	8102	9193	12693	9703	8782	8812	14166	12905	9908	11249	11323	8282	10747	10734	12952	9911	10451	7686	8905	9165	9517	9819	11381	13492	11060	13903
LOC107854237	4348	6859	10110	11795	4425	9039	17028	16961	4552	5504	1802	8708	7168	4393	4493	4506	5892	7044	11688	5518	5659	8262	9083	4501	3784	5444	13108	27057	11006	44332	14336	40032
LOC107840003	8839	15839	13773	8148	8719	10863	3553	9408	15763	12101	4577	11374	8256	12804	10887	10586	13259	8972	9869	9601	10185	9908	9697	7391	9927	14731	10753	7983	17727	9695	11208	11760
LOC107871122	693	4504	17845	12326	2746	7405	10909	13923	9997	11463	999	6569	5004	10380	14991	5410	14448	14067	16345	8051	8019	18171	16296	2588	1299	15004	12520	12601	14139	17805	11688	19775
LOC107850721	13848	9355	10769	10010	7900	9733	14473	13227	8530	11468	12495	11069	7768	9067	12087	7539	8078	9696	12267	8022	8236	12019	10791	6758	10770	9155	8547	11855	10489	15840	9918	16187
LOC107878126	25945	11122	7175	9235	12758	8891	11578	12173	4737	8618	18227	9318	11225	5465	9657	7870	4983	7844	12026	6706	11479	6690	10193	12705	28554	6690	10351	8521	8048	11732	7356	9999
LOC107870438	10355	9318	12910	11117	8199	10822	12954	13293	9659	10744	8317	10536	9242	10897	11391	8048	10845	10313	12319	9033	9466	10691	10787	6690	9191	10596	10543	9641	10760	11562	13182	14053
LOC107855396	12726	12340	10884	9335	10278	9869	10455	11493	11566	10313	7874	9746	10629	12674	10297	10874	11145	9624	11218	9564	12065	10002	9773	8604	9325	10827	8313	10630	10857	11761	9851	12502
LOC107864440	6889	11672	8746	9329	7396	8904	13304	11709	10016	10807	6994	10854	12908	11627	10125	10462	11158	8711	11287	15015	14327	8785	9204	9134	7798	9046	11841	10093	8551	12355	12001	16313
LOC107840747	20012	10083	14077	10310	11398	12461	3915	5543	9337	11551	22689	11081	10908	10902	8246	11235	9990	10859	7252	10593	13856	12499	6633	11997	24183	10628	8290	7612	8114	5207	2464	3376
LOC107861832	32068	12543	12907	9018	15950	9752	4367	4789	9921	8595	24613	9714	9726	9663	6948	13071	8536	9119	6632	7703	14760	10875	6158	15330	23955	7873	5901	6927	7267	5355	2726	3993
LOC107840904	10236	13048	7921	8264	8840	6756	11098	9198	11900	10034	8074	8418	14250	12306	8785	10771	18897	7166	10272	11361	11971	6897	8606	10197	5553	6285	8279	16883	5963	17958	9969	20560
LOC107871014	9327	10347	10926	10710	8191	10121	12973	11397	9531	10566	7756	11498	10551	10324	11419	8425	9974	10710	11821	10271	10180	12080	10858	7993	9086	10361	10394	11438	10151	14477	9005	13578
LOC107863583	7015	7797	10735	10709	5169	9369	17331	15273	7647	10531	5690	10985	7152	8148	12571	5825	8248	10696	15318	8668	7955	12351	13732	5268	6299	9781	9585	13141	10640	19133	12649	20432
LOC107850526	12160	13179	11553	9429	10292	8092	12356	11385	12767	9699	8665	8858	12205	12681	8501	11318	13037	7755	10146	10412	12141	8117	8598	8159	7939	8862	8667	9527	8554	10230	14080	16042
LOC107863917	22226	11479	12488	8150	16255	11402	5785	5686	11674	9534	16413	11056	11423	11449	9121	10900	11721	14533	8513	9260	10625	12143	7244	14137	9984	8521	5363	11496	9538	8363	3478	5413
LOC107852483	8058	9159	13590	11294	7257	10555	11734	12057	9346	13500	4715	12250	8716	9453	12206	7622	10394	10884	14253	9161	8525	13130	12853	5459	6936	12340	9327	12147	10133	11032	11449	15617
LOC107870287	8768	10170	10183	9676	8545	10829	10923	12729	9579	10728	6849	10598	9235	11323	10727	8520	8801	9783	12135	8539	11186	14262	13627	8034	9603	9059	10434	10971	10955	12622	10844	14877
LOC107878158	598	2517	1613	1496	719	1491	2609	3637	9563	8542	2815	5329	40077	23175	53255	24313	4894	2444	3426	21041	39389	17583	23771	15837	404	1162	910	2148	2102	5728	5292	7055
LOC107870140	10754	9172	13496	10621	7013	9887	11665	11624	10864	11685	5728	10909	9019	9250	12425	8106	11261	10269	13204	9743	9799	12419	13180	6186	7353	12301	9268	10404	10196	12291	10752	14081
LOC107848360	116	2815	2782	6742	235	1959	39327	28276	4498	3901	1262	6211	13728	2716	14181	3507	1463	4983	14364	18000	4943	1928	6821	1909	168	1244	10530	9275	1436	21259	44023	59982
LOC107847948	10877	10402	12241	10096	6196	9472	11169	14485	9901	10298	8438	9499	6636	10779	11137	6819	12512	9503	14733	9062	9437	12330	11830	6252	8853	11577	9082	8847	13447	12321	12418	13931
LOC107855129	21023	8740	10892	8240	7074	8463	13057	13419	9261	10657	16891	10102	7325	8044	11581	6514	7713	9484	11972	7788	6888	11225	11084	6645	10700	8938	8698	11356	9734	15042	10767	15209
LOC107838814	10334	9478	13127	11232	8270	10556	12966	12428	9619	10463	7938	10473	8244	10882	11158	7952	9398	11026	12378	8223	9904	12388	11782	6531	9604	9750	8716	10808	10723	12421	11489	13959
LOC107875121	18359	8328	11876	8281	7034	8988	13700	12283	8419	10711	17363	10444	6716	7891	11104	7829	6980	9908	12443	6744	7160	11436	10925	7313	12630	9299	8096	10841	9466	14965	10936	15687
LOC107870808	15723	9403	14089	11168	12001	14145	5468	6320	9623	9892	12122	10358	9280	11977	9551	10434	11267	13078	9367	11001	14031	14011	9301	12088	15598	11344	7921	7856	9498	7513	3666	4746
LOC107840949	22803	7795	11516	9158	6047	8323	12707	12803	8181	11003	15987	10538	6210	7534	11528	6176	8113	9311	12927	7628	6826	11779	10954	6102	11443	10105	8843	10687	10443	14514	10238	15513
LOC107838705	9073	9032	11638	9929	6511	10362	13061	12503	9164	9642	7318	9528	6353	10009	11748	6728	9490	11572	12381	8317	7793	13965	11813	5202	7812	11500	9207	11506	13248	17379	12786	17135
LOC107873003	3639	6353	10432	9033	4741	8166	13963	13749	8655	9090	3077	9494	11852	10551	14136	10409	7298	6703	11294	8499	16487	19903	20219	8889	3246	6797	5360	6131	9184	14303	20163	21757
LOC107864186	7568	10430	9665	10439	7073	9362	8136	9301	10254	12502	5924	11998	11443	12808	13398	10200	9299	8588	9900	13695	14841	11983	12656	8806	7271	9949	10234	12681	9331	11416	10574	11808
LOC107848280	6002	9027	13979	13901	8020	14628	13865	11936	12099	7310	2756	5386	5611	14303	8897	6830	16623	12747	14464	6600	12138	17777	13314	6330	5012	22011	4113	3849	17577	10089	8475	7631
LOC107838734	10523	11840	10498	9956	7267	10552	10026	11784	10502	13260	6069	12986	11415	9811	11744	7754	9327	10253	12166	10610	10729	10939	11329	6571	7250	10471	10619	12093	9997	12710	9300	12907
LOC107847530	1149	3004	4594	4230	1623	3313	9874	10024	7667	12150	2015	10188	30841	20429	59795	16579	3174	4296	9283	12016	17831	14610	18289	6383	1421	3221	3170	5903	3500	7738	10497	14351
LOC107842916	7844	10303	11875	10523	7458	12929	11063	10091	10353	8043	5599	9471	8120	10964	11963	8475	13540	13186	14045	11890	11499	11351	13154	7887	7444	15056	7959	9049	11582	10801	10680	8897
LOC107864235	9668	9163	11566	9947	7062	9908	12516	12518	8937	11183	7711	11460	8402	9864	12527	6886	9112	10415	13680	9081	8757	11197	12210	5861	8656	9773	10306	11781	10948	14925	11364	15462
LOC107843173	15325	9104	12663	9201	7323	8346	13610	12870	9725	9830	12003	9149	7122	9310	11646	7435	9770	9423	11718	8479	7987	11537	11111	6284	9502	10507	8666	10342	10250	14713	11314	16538
LOC107840923	18140	16757	12498	9226	16664	10351	2676	4773	12348	9261	11550	10938	15128	12570	8003	15695	9692	8847	6076	10366	19059	10688	6204	15706	14684	8227	8052	8273	8797	5759	2455	3189
LOC107845882	13694	6469	11528	11840	8940	11948	8188	9400	7535	10944	15844	11958	8355	8945	10901	7956	8525	12977	10427	8753	11428	13472	10338	9497	16208	10096	11426	11292	10012	10080	5680	7927
LOC107861913	14527	11400	10984	8999	9103	9224	11009	11719	11369	9529	9998	9311	9867	12482	10293	8554	12204	9402	11509	10167	12389	10765	10098	8397	8914	8519	8883	9414	10094	12078	8989	12372
LOC107860599	16942	11906	12950	9922	8686	13106	8043	6617	11631	6786	14614	8612	9587	11723	8409	10363	14756	8856	10525	10053	14547	12188	10414	10150	16113	11367	7421	5908	10853	7235	5200	7075
LOC107842475	18443	9642	11041	9134	7927	8586	10737	11202	9133	9635	12481	8394	5132	8369	11511	6005	8655	12067	13979	5752	6103	14741	13053	5846	9319	11252	7213	10020	13297	20251	7282	16129
LOC107859617	16517	7611	14380	10823	12846	11517	5611	6648	6872	9199	19281	10203	9110	9951	10094	14709	8901	12028	9554	10626	15249	12725	10447	13599	18165	8401	6187	8086	7291	7497	4004	4192
LOC107863587	10226	10776	11231	9985	8016	9809	12681	11799	9997	10374	7237	10864	9742	10343	10947	9099	10683	10306	6069	10284	10984	11571	10520	7683	9392	11189	10093	10138	10137	14217	10515	15369
LOC107847746	9252	9973	11470	10836	8490	10703	11497	12228	9470	11247	7353	10500	7500	10298	10971	7686	9118	11135	12009	8029	9192	13083	11629	6597	9454	10901	10327	10932	11805	14124	9997	14362
LOC107840059	7462	7682	12705	13321	7411	12309	11514	10716	7543	10770	6978	10583	8332	10734	10986	7400	10476	15084	15146	8996	10643	15552	13841	7685	8829	11214	8353	12380	9955	12639	5894	9019
LOC107846758	17449	14267	11075	8961	12378	9161	7399	7476	11520	9379	11488	9432	11152	12090	8985	10825	11303	9815	8573	9863	14509	10284	8542	10787	12479	10211	8695	8981	9820	9728	5992	9518
LOC107847698	8103	11043	14488	10966	8146	9702	11555	10770	9328	11916	4620	12209	9210	8446	10749	10141	9357	10054	11367	8658	9587	9864	8958	5773	9518	11269	10312	13137	9991	12612	12595	17384
LOC107859270	12465	9666	12295	11550	8618	10110	12533	10788	8459	9982	12590	10810	8598	10863	10273	7932	9492	10743	11338	8777	10700	10579	10026	8703	14393	9182	9907	10135	9966	10982	8950	10379
LOC107870773	9283	10843	12627	10347	11558	11232	8972	8089	10400	10667	6286	10665	7954	11356	11876	9767	9553	13047	10788	7672	13124	15621	13105	10015	7568	10472	7250	10557	10860	10679	7845	11697
LOC107847430	8872	10584	12829	11924	7584	9578	10029	11951	9819	10352	5305	10413	9320	10218	10425	8849	10843	11381	14553	10193	9744	11221	13148	6629	7314	12903	9122	10522	10647	10585	12466	12358
LOC107851228	35330	11337	13517	6772	17271	10433	2671	3338	8808	8089	27663	8218	8612	9321	6110	16292	8206	8859	5098	8179	14633	11493	5096	17261	25846	7766	4589	6023	6486	4224	1703	2121
LOC107863225	7546	10281	12130	10989	7521	10760	9814	11337	10520	11643	5298	12100	9645	11321	10874	8279	12277	11091	13725	12315	10952	12922	12564	6851	8724	10327	10349	9898	10465	10185	8728	9802
LOC107845472	10241	10349	12191	10803	8525	9543	11118	12019	10965	10991	8135	10273	9609	11480	10746	9155	10103	10436	12567	9923	9971	9332	10430	6852	8768	10368	9321	10446	10731	10995	11883	12774
LOC107878624	4259	3818	4262	5557	3308	5711	4010	4435	3614	6408	6247	3684	18195	15880	36173	15801	5181	6483	5075	8463	51290	11791	30768	33172	4988	4926	4102	4170	5306	5239	3928	4676
LOC107878490	2826	3288	1137	326	1176	3342	1057	1924	26553	9018	16088	1040	41681	53396	43677	49782	11353	1303	1705	6226	18951	2648	1953	24947	165	387	74	294	1278	1690	714	743
LOC107845188	26787	29460	7509	2935	25404	6455	340	1507	26256	6293	13810	4022	11858	21236	3571	18616	28593	7563	4737	7323	16727	7215	3853	14488	9272	5417	3511	5148	4949	4326	368	940
LOC107850886	20421	21243	7783	5991	17785	6510	5263	7684	21044	6153	14565	5371	11369	18803	5227	14778	14230	5078	5934	8511	14369	7144	5449	11242	11390	9836	4576	5083	11314	7727	7937	10070
LOC107841735	6758	10339	10370	10704	8422	10965	11145	12291	9732	11625	5302	10732	9260	11817	12059	8993	9754	10648	12296	9128	11253	10873	11080	7415	8105	10233	9476	12061	10838	12003	10896	13300
LOC107839615	5866	7231	8961	8209	4006	7426	17070	12284	6944	10140	4303	9680	12851	8916	15970	9037	7686	9262	12095	11058	16690	11371	14991	9350	5099	8388	9271	9091	7742	14220	14524	19953
LOC107858955	7313	10175	11114	9552	5915	9206	12165	11972	9389	11172	4744	9730	7909	9176	11119	7220	10314	10254	13365	9904	8642	12937	12615	5171	5674	10904	9871	12172	11350	16249	13088	19250
LOC107863725	31573	20913	8175	5175	21947	8560	1840	2671	12202	6956	19279	7216	18389	12901	4676	18480	9852	6189	3177	9753	19310	7580	2682	22058	24826	5493	4476	3849	4539	2186	1192	1457
LOC107848024	22143	21424	7513	6377	13957	7902	3507	6016	28653	11561	5352	9604	11524	18841	4521	9258	21366	4783	5744	8522	11964	7547	4962	7073	13075	21105	6294	5592	15153	3114	2728	2263
LOC107867078	8408	11257	12591	12724	7928	11270	11410	11758	8438	12508	5651	12004	10966	10544	10697	9783	11675	12439	13878	8841	9729	10436	10925	7283	8677	10612	11183	10215	9997	9923	7437	8233
LOC107870898	6992	7279	11448	10243	7100	10440	14896	13138	9517	7429	5189	7319	6140	11149	10456	8024	12074	11975	12655	11489	13040	14241	12476	7650	8212	10562	7212	6373	10760	11320	13683	18684
LOC107866754	1616	4351	12806	10898	3330	11694	18318	17523	6172	9753	1163	7586	3185	7853	20450	4380	13722	18041	21310	12263	9768	19363	16744	3265	2241	9890	5842	5704	9738	10555	16959	12382
LOC107840245	1252	3776	8301	13187	2049	8666	20618	20525	4332	10951	1241	10249	6995	8050	17062	4827	6178	9841	16878	8726	9587	15083	17979	3806	3091	8097	10872	8098	9037	12337	24494	22633
LOC107840158	18042	21618	7839	5243	23065	7099	3731	3593	18240	5101	9995	5469	17587	21044	6394	14957	16931	7754	5216	14911	17233	8909	6118	14750	4670	5866	3282	10466	7065	8178	2742	5634
LOC107870221	11020	11067	10747	9995	8138	9311	9425	9683	11033	11860	7817	11570	10032	10337	10542	9361	10528	11525	11219	10102	11884	11621	10686	8559	10601	11255	9525	11058	10529	11012	6497	10096
LOC107867310	3549	6654	4593	4515	4646	6019	15459	16740	6857	9911	4266	9025	4570	9526	16231	5032	5738	7289	10680	17578	11343	19001	16279	6895	1632	5780	6960	5823	4597	12208	34760	34276
LOC107850842	10233	12040	9900	8475	9114	9092	11295	11054	11044	9689	8744	8617	8151	12095	10609	9339	10282	9442	9808	9477	11112	12949	11325	8110	8304	10492	7644	8896	11142	13310	10464	16037
LOC107872813	6272	6924	3605	2693	4960	3473	9351	9482	9731	8863	4711	6380	35223	21643	55645	20696	7408	3220	7358	9682	25124	8208	10447	13805	1982	2245	1436	2608	3382	4936	7972	8559
LOC107859507	21774	7883	14391	9944	9076	10238	8318	7808	8292	9419	24341	9121	7720	9779	10205	9445	9166	10686	9628	8950	10689	12115	9596	10097	19198	8388	7009	7395	7956	7945	4413	6844
LOC107839221	6999	7925	8446	6737	6545	7311	8880	8515	11020	9237	5789	9054	15553	15398	20558	13165	10799	7719	9129	12438	21531	14009	13781	13450	5466	6685	6885	8255	7289	9790	8354	11042
LOC107866761	8523	9093	11112	8166	6940	9308	13171	10932	8431	8174	6719	8321	8251	9251	10289	7938	9018	10439	10280	9915	11074	12729	9670	9096	8181	9708	8875	9316	11121	17872	11748	23970
LOC107870216	6228	12738	11518	10867	7154	9436	10691	9834	12452	13541	3785	12709	9604	10491	13159	7870	11001	12424	11801	9558	9835	11965	12346	5772	5544	11688	7618	12601	11706	11950	7630	11794
LOC107860300	7362	8812	13852	11178	6109	9940	11092	11487	9707	11732	3843	11753	8126	8673	11643	7750	10795	10782	14197	9182	8562	11612	12745	5359	5378	12197	9883	12204	10500	12409	12614	15617
LOC107839888	12363	10667	9404	7399	8497	7755	10657	12145	11594	7416	9360	7288	12884	12391	10424	9573	13091	8150	12154	12307	12491	11523	12711	8321	6952	7545	6599	9726	8709	12449	10674	13421
LOC107843113	3842	8256	10689	8969	3967	8850	15634	15538	8284	9847	3258	9624	5220	10095	15297	4074	7711	9849	14624	8435	5927	15030	11689	3385	3467	9828	11120	12561	14578	16591	20292	20069
LOC107856095	6974	8365	11106	10355	6399	9461	13841	10925	9265	9815	5669	9926	11065	9848	10200	8475	11858	12545	13158	14089	13374	11005	11165	7855	9556	8826	12316	8499	8210	10185	9628	12557
LOC107860735	4269	8050	9359	9754	4867	8626	20003	17618	6998	11459	3590	10467	9068	8016	13577	6201	7079	8392	15303	9951	8483	9215	13231	4243	5452	8861	9939	11532	9314	15867	16408	21065
LOC107840538	7592	8085	10767	10610	7619	9535	11048	12066	7693	9324	6508	11639	8037	8536	10258	7404	7143	9190	11552	7502	11514	14324	16297	7868	8778	7933	10012	14884	10210	15329	11080	15790
LOC107863268	22412	7645	11101	7946	5973	8250	12685	12777	8265	10157	18543	9890	6484	7006	10802	6075	7597	9142	11958	7179	6241	10701	11184	6926	13047	9218	7162	10602	9132	14688	9482	15791
LOC107852251	6678	7287	4440	2571	4264	3156	4413	3632	12260	7047	10011	4936	20908	17431	27810	16803	7854	3462	4093	16297	39940	16777	19347	23841	2578	3834	3901	3988	5469	6554	5073	9162
LOC107855029	10885	18023	12006	11290	13481	9049	8097	9617	14049	8555	6309	7561	10088	15067	7474	10786	14790	9641	10911	9913	12209	12734	7842	8871	5430	10519	8378	5479	9825	9329	7707	9789
LOC107877781	7936	10689	11324	8492	7971	9121	7504	9740	11596	10361	4759	9718	8863	14142	11266	8506	12147	8749	10612	12885	12890	14704	14300	8226	7079	12904	8112	11181	11273	9954	9445	8885
LOC107862417	6354	9749	11237	12123	7708	10330	12338	13317	8314	10616	4426	11031	8988	9757	9902	7358	9609	10754	12869	9908	10301	12595	12563	5612	7050	9559	9406	11108	10371	11845	13533	14400
LOC107840845	8369	15092	5113	2883	8169	9460	1121	3038	17628	10807	12185	6294	33540	30583	31549	25213	10182	4624	4465	7953	16008	8205	6185	13144	5080	5457	1961	3428	6664	5708	1662	2967
C329_pgp062	19802	13523	9031	11495	15173	9061	2299	5268	9736	7634	14231	10679	13230	13407	7194	16133	9287	7857	5197	7822	22839	11065	4057	13893	25803	7514	8314	7348	8210	4245	1098	1906
LOC107847388	10115	9745	12083	11400	9890	9725	8948	8274	11399	8544	8387	8822	10792	12208	9059	10232	14487	11192	9292	13372	15548	11351	8871	10249	10727	10700	9530	7069	9668	8733	6285	7591
LOC107865670	7697	9311	3027	2698	6000	5258	25367	29059	6782	8656	4951	9541	5790	4202	20895	4737	4118	1515	13027	2003	4712	1173	7134	2704	8338	4650	3129	4529	7647	19384	33309	52930
LOC107848037	11076	5264	9377	9836	3166	8166	21515	17212	4639	12894	9189	12295	5562	5192	16315	3899	5149	9095	14529	6859	4234	8908	12990	3914	6965	6545	9057	14328	9868	21420	10899	22999
LOC107875905	12050	14666	10924	11213	14387	10101	6422	7858	14144	12945	10398	10274	10708	14368	7683	14436	13067	6998	7220	8134	10453	8215	7325	9672	7708	9725	7192	4780	9288	7946	12081	10910
LOC107851201	2564	6152	7227	5732	2828	4128	23896	18910	6508	9445	3614	10654	14868	8545	17585	7655	4072	4733	13914	15575	7860	6020	9959	2489	1734	3360	5544	8280	4658	17498	32149	34962
LOC107856586	6135	9441	10630	10777	7106	9846	12082	11778	8538	10679	5925	10860	9268	10195	10971	8279	9266	10565	12197	10663	11368	11531	11980	6896	8604	10191	9292	10107	10211	11455	12567	13664
LOC107840239	8540	9849	9800	10179	8016	9622	12621	11811	8774	10659	6360	10568	10118	9336	10498	8580	8436	9454	11213	9124	10066	10529	9304	6621	8283	9573	10031	12267	9830	14235	12276	16484
LOC107842607	9657	11520	10288	9088	8732	10075	9420	11424	10974	10798	7668	9076	8201	11991	10510	8862	10471	9696	11009	8472	10662	11795	11136	7670	9588	11391	7483	9619	11383	11409	9016	13893
LOC107867504	11186	14898	12652	10440	12563	9276	8938	8614	10660	9046	7295	10984	10496	10474	5747	9676	10904	9963	8619	9174	9393	7555	5915	6540	11164	8686	7677	15750	9371	14272	9446	15453
LOC107866265	12457	11722	9909	9913	10721	10975	7633	9607	11012	10943	7193	9577	8022	11465	7780	9387	11048	10632	10927	7989	10465	12081	10834	8604	11649	12150	9331	9025	11752	13010	5743	9144
LOC107867117	5499	11515	7606	6393	7500	6267	9386	10807	11949	10314	8217	9479	18809	15699	17931	13608	7855	5751	7970	17898	18283	10805	11073	7532	3504	4236	4681	9502	4543	9116	14272	14081
LOC107850557	9839	9151	10717	8866	7438	9663	13082	12387	9453	9577	7202	9120	7173	10159	10548	6945	9536	9941	12944	8057	8559	11361	12212	6317	8263	10737	9349	10678	11499	14205	11596	15399
LOC107853317	13330	8405	10506	9562	6487	9961	12057	12185	8172	10524	13897	10381	8061	8832	12031	6318	8197	10076	11170	8805	8304	10346	10207	6557	11383	9289	10250	11016	10161	13859	8629	12978
LOC107862363	10551	8180	14754	10913	12236	13313	7234	6496	9985	9294	8480	8144	6318	12742	9159	9014	12647	14140	9989	8864	13048	16335	11530	10049	11120	14038	6468	7669	11338	6970	5702	5178
LOC107850245	19574	6967	11318	8558	5439	8144	14954	14182	7688	9523	15469	8988	6034	7028	11464	4923	7950	9155	13602	7512	6525	11093	11885	5669	9911	8920	7617	9979	10070	14396	10682	16292
LOC107842329	6204	8271	10760	10556	6163	12192	8609	11700	8417	9816	5114	9224	6342	9668	10892	7574	8429	12102	12933	7891	8504	14239	12825	6283	8983	13281	7315	9037	12103	14853	12084	18851
LOC107863841	6851	10137	10108	11081	7477	10480	11466	12706	8617	11510	5026	11031	9207	11937	10922	6552	10482	10998	13153	10929	10749	11046	12001	6923	8147	9633	9582	9245	10864	10911	9408	11989
LOC107847651	7469	12755	7501	11545	10442	6949	15464	15197	9988	6550	5098	5769	9902	10462	4809	8855	16959	9412	15869	16194	10471	6717	7499	7291	3989	8113	9103	5698	7813	10999	16570	19536
LOC107879481	5570	11818	11534	13801	7513	12280	10401	13103	9227	12632	3842	9707	8128	10757	9779	7620	8755	9938	11241	9167	9279	9682	9408	4931	7399	11561	9755	13741	8939	10321	15256	13875
LOC107856009	5953	9509	15752	10060	5017	9361	12298	12164	11230	11466	3037	11869	7557	9096	10482	6902	11632	9824	14608	13264	7018	10736	10717	4036	4694	11983	10845	13327	10376	13329	8408	14300
LOC107843190	14842	8041	10987	9842	6281	9539	12272	13154	8032	11482	11560	10585	6511	8268	12038	5057	7673	9506	11905	7259	6148	10334	10979	5062	9675	9411	10246	11837	11460	16912	8696	15111
LOC107839923	5692	10671	10588	11708	7627	6783	18700	13857	8832	7413	4609	7977	13168	8782	7461	8892	7881	6705	11289	12625	9704	4722	8090	5203	4261	7998	9560	8658	8284	15092	25041	22379
LOC107875637	14975	11030	14155	9990	14551	11734	3825	5076	10702	8933	8983	10891	11062	12355	8781	11207	11687	11507	7608	11555	18015	12089	7401	12787	15097	9733	7551	7805	8912	5337	2068	2679
LOC107878732	22323	7076	9662	8058	6031	7903	13110	13788	8179	9173	19606	9191	6270	7644	10407	5663	7739	8481	11498	7055	6613	10161	10033	6583	12640	8155	8042	10187	9897	14782	9068	15004
LOC107875768	31266	10492	12065	6724	14695	9178	3402	4191	7228	8681	23531	8196	9382	8756	6123	16958	7108	8220	5805	6857	13668	10267	6025	17566	30380	6962	4856	5821	6086	4503	2429	2578
LOC107865323	16587	7335	11842	9555	9028	12070	7637	8637	5851	10136	21153	9958	5950	7695	9940	9895	6564	10831	9825	6127	8253	12002	10054	10693	19250	9461	12061	9451	9241	9746	5347	7765
LOC107857596	5570	9191	10526	11792	7188	10950	12579	13494	7274	12814	4877	12098	7755	10644	12126	6388	8700	11965	13298	9155	9086	11608	12472	7106	7162	8439	10250	11995	10012	10703	9807	12757
LOC107871182	7889	12591	10147	8819	10245	7935	9778	10899	11391	8189	7746	8001	12289	13186	6659	11348	13306	7726	9078	13883	15803	8026	8097	10314	8275	7624	8752	7836	7908	9994	12094	13942
LOC107856973	8138	9374	10911	11678	8048	11481	8381	10166	10271	9651	7216	9199	9648	12853	9289	8275	11882	10933	11151	12373	12492	10757	9421	7378	9829	10898	8938	8063	11777	11035	8157	10094
LOC107870307	6804	8543	12460	11104	6605	9304	9404	11571	8575	12639	5227	13029	9563	10087	15856	8307	8289	12362	13007	8777	9591	14657	13280	5626	5657	8471	9199	14569	9579	11025	6931	9511
LOC107861912	10789	8100	15031	12021	9335	13062	10281	9176	9410	9170	9576	10202	6844	11783	10578	7734	10333	12702	10985	8016	9006	13907	10976	6338	11601	12105	7859	7523	10275	7710	9355	7718
LOC107845611	11405	15530	7643	12262	14274	10929	7477	10635	14105	8146	5018	10261	6252	9045	6208	6362	11814	10078	11365	5993	14579	21742	17301	14049	9004	8603	8295	4267	11102	8905	2369	4472
LOC107839755	5415	7287	3512	4133	3735	5978	13680	10011	7655	3623	3620	7219	8817	7064	22170	5695	8777	5849	13362	11057	19632	21620	28023	11329	2099	4320	8445	3865	13283	12405	11388	23916
LOC107872386	10457	11499	12040	10749	8026	9458	8981	10241	11735	11119	5863	9744	9582	11080	9738	7980	11366	9734	11263	9862	10057	11521	10420	6370	8745	11650	9639	10735	9497	10187	8127	11465
LOC107871488	7791	11236	9062	9123	9259	8453	10105	10256	11208	8036	7382	8052	12845	13904	9093	10073	13109	8463	10532	13884	16370	8770	9415	10401	7583	8406	8029	7878	8712	9044	10955	11191
LOC107862309	19549	13328	12666	8044	15695	10533	3087	3733	11919	9163	12827	9634	12275	11712	6544	14483	11466	9022	5870	10087	17227	11298	5807	13927	16215	9837	6989	7498	7836	4270	2469	3470
LOC107864057	14879	11994	13226	8946	11251	9510	4290	5674	12101	9910	12812	11314	14293	12473	9386	11883	11961	9090	7215	12609	15349	8658	6416	10994	13970	8658	6981	8462	8005	6573	4158	5392
LOC107878187	8414	9184	12323	11448	5759	10955	11834	12729	8565	11339	7076	9720	5485	10174	9906	5768	11691	11308	15846	7875	9641	13294	11093	6427	7665	12427	13738	5818	13819	10403	7636	9052
LOC107847458	6227	8578	10568	10422	6394	9508	13401	12492	8266	10520	4885	10142	8439	9661	12187	6923	8794	10646	12271	8996	9149	10733	11153	5743	6918	10359	9930	11772	10650	13598	12861	16001
LOC107871142	11486	8421	11494	9755	6311	10803	9151	9421	7759	11851	10851	11457	8264	8399	10712	6972	9077	11361	11269	10155	9420	12616	9999	8251	11377	10999	9343	10838	10035	11790	7006	11529
LOC107845746	12148	16176	8576	5350	12002	8553	2238	4277	16742	10954	8452	7520	10794	16979	10361	12709	15695	7056	7446	11342	19263	11794	9327	15027	7709	10649	4836	6289	11016	8107	3172	5597
LOC107875739	19983	8124	10789	8803	6213	8819	11545	11828	7681	10025	16287	9900	6501	7222	10167	6393	7331	9411	11649	7650	6808	11213	9694	6842	11126	8740	8914	10591	9703	14499	9708	13745
LOC107850674	8627	9373	9804	10092	9528	10487	12604	10302	7864	9122	5906	10465	10119	10403	11375	7493	9572	10833	11519	11500	11560	11244	10618	6755	7238	8520	8568	11658	9217	12510	10192	12821
LOC107875773	19390	10632	15347	10266	10628	9799	4799	5307	8217	9565	22586	10482	13687	8607	6962	11962	7913	10048	7447	9747	14047	10713	6987	11869	24159	7276	7223	6476	4879	4361	3421	3062
LOC107852354	5892	10940	8265	12056	4797	8460	8983	11647	8988	10893	5137	12824	14765	7718	8672	12170	10273	8057	11592	16698	12395	8109	9355	7115	6795	10474	12581	11159	7446	9052	14090	10233
LOC107851124	11935	10824	9273	7693	7873	8463	11820	11273	10784	9622	8248	8835	7696	9463	9785	7728	8855	8751	11064	8030	8610	11779	10449	6984	8766	10565	7605	10249	10599	16474	9445	18083
LOC107847904	8336	8715	15814	12319	9981	12799	6831	9204	9154	12602	8196	16415	6132	9892	10346	7534	11808	13319	10182	8699	9097	8989	7173	6317	18211	10279	8128	12024	9569	8086	6308	5020
LOC107859631	11806	11136	9431	8491	8094	9824	11116	11667	10956	9837	8721	9391	8832	11162	10196	8204	9458	8997	10584	9084	10193	10338	9182	7461	9886	9607	9149	10004	10638	12885	7948	12879
LOC107867361	7664	8675	8574	8672	6633	7904	12622	15573	9163	8217	5831	8131	9116	9573	13227	7729	9358	8061	12354	9401	9898	9746	12646	6280	6691	8116	8464	8811	10121	12704	15754	21023
LOC107843192	6560	9435	9751	13247	6630	12013	11371	15184	9042	11032	3715	9691	8498	9650	12700	6943	8996	10808	16716	8729	8395	11101	13449	4724	7941	13508	9231	7518	13485	8454	9598	8588
LOC107876122	11992	11503	11534	6643	11011	10876	6008	6815	9897	9666	8925	10942	11996	11065	8681	10753	10041	10862	9481	10706	13844	11046	8563	11714	14225	10453	8558	10581	8417	8422	4665	6771
LOC107845326	13080	13418	11654	7987	11194	10399	6373	8082	12735	11262	8190	9683	9041	12929	7904	10423	11647	8267	8748	7790	11001	10211	8827	8092	11067	12382	7757	8780	11617	10028	6262	9779
LOC107875350	9392	9078	10024	9323	7130	10063	10358	11264	9017	12012	6577	12866	9496	9193	13298	7841	7556	10692	11343	8751	9415	11705	11498	6332	6709	7731	8699	13517	10186	13985	7681	13874
LOC107844004	9634	12120	10980	10989	7640	9188	9104	9981	10812	11601	5448	12912	10846	9066	8547	9530	8770	8888	10711	9603	7698	6956	7519	4515	8981	10818	9460	16003	9853	12476	11444	14413
LOC107875647	7908	8781	10497	9510	7852	10006	11279	11485	9024	9626	5697	9686	8270	10487	11701	7765	9669	10273	11299	9686	10422	11745	11621	6841	8292	9931	9399	9651	10304	12414	10719	14634
LOC107863847	8340	8424	9742	9532	7075	9415	14393	13501	7758	9770	7452	9686	8648	9299	11137	7537	8492	10218	11943	9858	9510	9897	10295	6822	8480	8253	9091	11274	8448	13636	11598	16685
LOC107846887	5965	8758	4348	3111	6046	3702	4524	4555	13406	6845	4392	6096	21224	16752	26934	15218	12539	3647	4942	19591	27002	19668	20651	15516	3469	3868	2137	5372	3189	7842	3996	10821
LOC107850422	10556	13659	14748	8242	9750	9429	6930	7732	11194	10586	7028	9451	8912	11369	10191	9832	10645	9492	9853	9434	10761	12415	10798	8475	9184	11654	6642	8586	10771	9810	7515	10435
LOC107858559	6658	7928	12431	11441	6815	10977	12451	12394	8139	10790	6168	11028	7841	9871	12139	7283	9161	11862	12918	7737	8898	11059	12440	6029	9148	9993	5290	10558	10525	11219	11356	13347
LOC107869528	13153	11346	14074	10935	12288	9454	8855	7617	11339	8125	9291	9110	9616	13639	7319	10448	15162	10508	10012	11124	14263	8470	6999	9573	15060	8936	7873	4482	8805	5749	6120	6100
LOC107867389	8820	10098	11846	10168	8203	8778	13788	11910	10481	9648	6630	9456	6931	9915	10761	7813	9124	8943	10229	7838	7664	10779	8712	6116	8913	9785	8992	10253	10569	12293	12906	17300
LOC107874232	10612	11298	11351	9176	9125	9504	8443	8546	9197	10342	7632	10700	11828	8761	9348	10119	8884	9586	9926	11239	12690	9586	8231	8790	8836	8768	10354	11950	8647	11034	8658	12324
LOC107847455	9433	8997	10653	9726	7201	9023	11870	12237	9263	9652	7418	9674	8267	9667	10262	7899	9907	9576	12483	9913	9764	10665	11204	6592	7881	9464	8457	10943	9918	12539	10758	13831
LOC107842584	5567	9554	10838	10525	7242	9840	9155	9923	9345	11472	5714	10426	13034	11978	10964	10354	9524	10795	10573	11077	11748	9145	7263	7445	7292	9370	9572	13496	9906	11769	8326	11683
LOC107856402	101	3345	4930	6269	445	4786	25413	23363	2739	3841	287	4768	665	5333	17769	1164	3958	7278	17815	5234	3367	14020	13802	572	281	3501	2209	5413	8950	14992	63686	44603
LOC107847477	7152	9865	11555	10747	7416	9390	11268	11554	10329	10138	4581	9971	8525	10522	10789	7891	10199	9771	11726	9568	9327	10264	10171	5378	6584	10519	9538	10658	10563	12175	11880	14840
LOC107873298	9692	11738	11813	8993	12278	11025	4135	5472	10330	11334	8782	11704	12557	12144	8704	10602	15218	10527	7982	11790	14049	9641	6404	10306	14247	8802	8920	12198	7261	7172	3980	4853
LOC107850386	6314	8040	6897	5993	5805	6956	7791	10301	8758	7958	4467	8182	10200	9164	15421	7554	8097	6444	10404	13163	24013	20735	25710	13991	5754	6523	5890	6132	6871	8881	9483	12673
LOC107862917	14556	14853	11529	7421	12824	10292	5711	7595	16096	10700	8029	9000	8677	13297	6911	9602	16594	7767	8834	7614	9731	9942	9261	8114	10253	11621	6519	7536	11814	8257	6029	7478
LOC107839368	8131	9301	11653	10734	7427	9928	11084	10858	8594	14316	5147	15236	8684	9345	13173	6379	7281	11664	11940	7916	8805	12074	11219	5266	6245	7228	8691	13942	9339	11919	7944	12962
LOC107842516	21003	10221	15061	9105	16649	13104	2658	3552	9835	8879	14054	9637	7043	12091	7831	10341	9971	12027	6473	7104	13573	15584	7484	12113	20965	10818	4145	6113	9403	4549	1385	1647
LOC107871271	8360	8918	11159	9475	7156	9887	11005	11997	8774	9691	7042	9391	6594	10132	10691	6717	8291	10535	10965	6830	8182	11525	10376	5910	9380	9672	9345	11873	12097	15997	9735	16483
LOC107873120	424	2794	11803	15833	1297	22192	7007	10788	3496	12308	323	7090	1623	6564	11634	1294	8187	28758	15670	3249	4011	25372	13165	3296	3472	19087	9977	10034	23054	23738	1130	5201
LOC107861601	21141	10532	12802	7473	15570	9284	4068	5190	9967	9895	12331	8125	10123	10640	6474	11700	9058	8570	7166	8742	15526	13005	6571	14704	20385	8816	7955	6285	7578	5772	2890	5471
LOC107864313	4735	8835	20298	12610	9109	17373	4873	5469	5820	15494	3997	20945	5273	9142	10425	4124	6967	15298	8119	6336	6961	16923	6503	5258	18667	12732	13860	10188	13327	9284	2136	2622
LOC107866927	9169	10938	11971	10410	8169	10664	9508	10949	9970	13058	5765	11509	8470	10078	8345	7897	9202	9153	11656	7090	8147	8491	7851	5403	9022	10743	10523	12807	10617	12939	9855	13310
LOC107876096	6299	8367	9227	9292	5108	7941	13172	15223	7658	9679	4809	8994	8175	9159	11380	6877	8794	8800	13331	10327	9819	12294	14469	6049	5292	7916	9373	11074	9178	14266	14059	17127
LOC124886363	10469	12949	10701	9287	9150	8927	9751	9521	11138	11453	4738	11060	11527	9901	8103	9799	9635	8585	12937	9103	7680	5952	8241	4464	6546	10473	7589	14276	9131	13609	9964	16602
LOC107862929	3492	6048	6779	6777	3473	5585	11956	10668	7150	8878	2993	7509	15464	12559	26164	9729	7786	6794	9561	13999	18462	14968	17494	9356	3540	6406	6886	8303	6600	10500	11494	15475
LOC107866915	10933	10836	12676	9749	9870	10740	7445	7689	10298	9816	10316	9753	9526	12043	8362	9909	11067	10995	9889	9695	12466	11441	8336	8482	13898	10259	9100	7834	9522	7828	5805	6151
LOC107843059	5057	10090	9530	10292	6066	8604	12782	12625	7459	10518	3385	11644	11110	8035	9800	8571	7044	8825	12550	11187	9164	7263	9836	5324	5562	9267	11388	13275	7464	11524	17514	19932
LOC107838843	7625	9050	10279	9686	7996	10234	9765	10744	9266	9638	6947	9296	9352	11193	10634	8162	9798	10508	11676	9670	11049	11612	11945	7412	8492	9165	8585	9820	10217	11836	9700	11326
LOC107844360	30683	7345	11797	8226	9101	10145	5319	6037	7062	9023	27148	9109	6402	7018	8000	9851	7456	9983	8608	6801	8040	11569	7378	12101	20790	10284	6015	7804	8246	7496	3520	4271
LOC107867112	2096	5861	14272	7478	4026	14495	11621	7489	5039	18827	2253	20512	6233	7823	10516	2292	3525	17134	16995	14652	13504	16344	13325	2845	3237	7825	12331	7192	10990	10198	11323	10094
LOC107859656	9794	7653	11841	9869	7015	11850	9000	9115	6986	11235	9572	11932	7430	7746	10320	7598	7499	11776	10027	8238	9255	12341	9414	8065	15117	10262	10191	10977	9771	12060	7274	11088
LOC107860547	14285	16555	10721	7001	13462	8666	5423	7040	16021	8981	7977	8013	8657	14895	7785	11079	13683	7241	7538	7364	15078	8236	7290	11457	9921	11591	6518	7208	11095	7344	6399	7778
LOC107852820	10218	11483	11461	9655	9065	10165	7756	8807	11286	10211	7604	10259	9415	11749	9582	8990	10965	9543	9580	9443	10492	9992	8777	6511	10917	11135	8943	9562	11094	9653	7895	9585
LOC107863092	10790	11156	12945	11259	11872	11139	7631	7747	8634	9975	7013	11659	10378	10474	9790	10152	8982	11740	9370	10809	12454	11336	8496	8901	10894	9266	8496	10230	8349	8331	5035	6448
LOC107845610	9149	9844	11546	9064	6919	8095	11807	11420	10498	11375	5636	9807	8866	8932	10723	7005	9519	8888	11545	8328	7918	10403	11250	5158	6666	10433	8682	10967	9502	13368	11629	16713
LOC107861902	9026	10480	11508	8768	9294	10699	9173	9787	10614	10452	7153	9147	8116	12458	10219	9066	9059	9357	10040	7808	10774	12240	8702	7301	9068	10261	7718	8789	9748	11491	9072	13954
LOC107861672	5172	7769	8570	9887	4993	8436	16353	13486	7224	8622	4770	9433	8340	7742	11179	6178	7845	10356	12497	8840	9557	9037	9412	5274	5710	8158	11464	11633	9562	17814	14735	21277
LOC107867542	2780	5526	10410	9639	3083	9637	11605	12235	9002	25630	4080	20524	9727	9061	12569	7559	6330	10439	8707	16236	15978	9735	12118	5995	1070	6972	11258	5386	8217	8606	9013	12060
LOC107840325	14182	8136	12437	8973	8477	10682	7778	8954	8264	9901	14572	10151	7090	8458	10046	7634	7643	10819	10140	6581	8984	12388	10278	8743	13550	9538	8557	10490	10135	11836	5975	9507
LOC107866828	16311	15035	10286	3062	11900	9750	2014	5270	18159	10415	7818	6735	7596	15427	10607	9616	13163	6009	5826	5452	12690	17762	11179	9874	9859	11899	3659	5189	19397	7909	4149	6862
LOC107839628	19869	8555	10150	7277	8226	7745	12468	11583	8745	10528	15861	9843	6632	7726	10268	6978	6723	8443	10701	6148	6265	10723	9313	6370	11375	7203	6753	9807	9172	14272	9639	15358
LOC107861600	9029	10383	11213	8441	7840	10471	5672	10386	12101	15860	5799	10575	8023	11752	10377	7539	9357	9485	10869	6851	8510	13399	11031	5929	7245	11997	8972	9446	13431	11899	6663	10169
LOC107871050	8998	9512	10425	10354	7713	9917	8712	11194	7657	9016	6813	9079	9036	9207	10915	8115	10524	11886	12183	11409	11801	10502	10703	8295	7943	10165	8417	9217	9472	11015	9275	11205
LOC107861850	13625	15160	11545	7881	14310	9459	6093	5117	11606	10278	8263	11072	12488	9555	7068	12836	8330	9149	6686	7459	13308	8546	4480	11344	12179	8196	7372	12910	7164	10116	5956	11046
LOC107839670	5715	12978	9046	6659	6974	9901	7036	9253	10808	9667	6065	11197	15756	10161	8642	10964	9002	7969	7710	12729	17264	8368	5244	9490	9995	7294	14784	7377	8932	10634	8925	14002
LOC107861961	5788	7891	9197	9731	5731	9893	11352	12387	7929	11018	4804	10980	8496	9627	11991	6858	8058	10092	11616	8818	10184	11257	11137	6515	7089	9186	11678	12559	10744	13257	10318	14123
LOC107840479	8139	8355	15030	9712	6900	9611	7525	9197	8617	13108	4118	10288	5222	9745	13138	5761	8956	11551	11497	7661	8348	17633	16417	6140	8561	12172	7247	8914	12217	9686	8907	9815
LOC107851956	8849	9585	11147	8964	6507	8901	10014	10372	9368	8979	7169	9108	6916	9693	10476	7099	9275	10042	10988	8130	8521	12240	9611	5700	7918	11400	9347	10614	11396	14546	11743	15403
LOC107863007	17760	12772	14993	8716	21277	12499	3509	4765	12374	11946	9815	12103	9444	13093	6715	11025	10929	9140	5805	8836	11643	7662	4914	7562	15761	8832	6542	6699	8343	5990	4105	4293
LOC107861758	5789	11539	5861	5205	5680	5195	5574	5864	8913	8157	6013	6035	32774	16315	26524	21858	8008	4563	5317	13301	25847	11376	10070	14779	4172	4835	5316	4651	4447	5028	4866	5980
LOC124891865	80	426	364	695	176	331	2938	12217	549	430	415	6570	1642	156	17657	930	261	323	7700	2784	4966	8567	11469	3209	907	175	17190	6660	17307	51433	43246	87772
LOC107873618	10304	11249	10473	10541	9635	9879	9641	9090	8133	10637	6707	11509	11695	8541	11223	9874	9525	10199	9353	10273	11356	10859	8599	7943	9331	8981	8324	11160	8337	9051	6731	10192
LOC107842371	11163	7970	8174	8306	7088	7798	10752	12328	8765	8709	10568	9801	5845	8552	8792	7475	9593	7917	10396	8112	9860	6613	6741	11760	13843	9052	14281	7199	10329	14233	9765	17227
LOC107855291	5440	7755	11138	9277	6913	11324	12572	10978	7979	12045	5455	11806	6608	8943	15186	5575	10116	13696	13547	7024	8393	13249	11901	6403	4901	7838	8523	8865	9885	11071	10657	13875
LOC107862720	10499	9182	11276	9813	8085	11048	10461	9561	9925	10056	8086	10588	7736	10140	9478	8744	9695	9578	10066	8804	9186	10097	9380	7153	11821	10802	7946	8765	9516	10082	9108	12073
LOC107856678	2084	4280	12836	16376	1566	10732	17713	12877	2947	11218	2530	15762	3631	3703	16616	2253	4520	16457	21973	6976	3094	14592	14350	2000	2768	9888	16885	11637	12710	11757	13628	7840
LOC107871302	8025	9380	10444	7748	6714	8473	12278	10690	9697	9078	4921	7728	7366	9755	9911	7117	10466	8788	11236	8804	9040	11086	10334	5815	6069	10892	7717	9385	10852	14227	14081	19877
LOC107855562	8140	11216	10301	9523	10399	9321	8558	9099	10217	9778	5772	9502	9993	11878	9957	9122	10640	9632	9529	9852	12591	11021	8872	8280	7719	9022	7566	10056	9851	10619	8101	11793
LOC107847812	7670	9642	11303	9884	7172	9122	11563	11349	9579	10412	4628	9862	7618	9851	10685	7441	9784	9942	12786	8210	8154	11373	11886	4948	6590	11366	8560	9682	10960	11047	11475	13305
LOC107875737	4203	6496	11473	11198	3682	9007	15354	13890	6104	10602	2990	11217	7723	6578	13363	5621	7946	10749	14670	9747	7880	11402	11699	4701	5036	9713	9837	10562	8828	14676	13450	17356
LOC107870725	9315	9456	9931	8626	6915	8072	8899	8858	10013	9332	6501	9142	9322	10208	11498	8451	11319	8413	9968	10340	15194	10829	12160	9698	7828	9825	8045	10470	9117	10668	8544	10764
LOC107839233	5253	6343	18592	17956	6561	15030	6592	10265	6061	14539	2337	13206	4456	7669	7544	3752	11549	17462	13974	7342	8815	17647	10469	4716	9287	17714	13576	4266	13895	4612	3109	2996
LOC107855115	1682	3378	5291	5353	1857	4235	10664	11550	5424	6977	1684	6257	11484	10108	33258	7761	6933	5736	8844	14553	24164	21436	27364	11651	2036	4758	4704	5683	5379	10346	13277	13711
LOC107878519	11254	9343	7521	6786	7547	7428	8273	9335	9983	8393	7552	7522	12861	13415	13225	9840	9145	6880	9713	10041	20108	11984	12934	12548	7212	7576	6388	7285	9485	9336	6964	9599
LOC107842405	7964	10523	8687	8678	8055	8577	7769	9803	10255	8875	5222	8304	10564	11965	14622	9474	10905	8243	9814	9766	15450	11419	11830	11228	7763	8395	7448	8363	9163	9420	8100	10757
LOC107839335	13705	12257	9011	5530	9653	7628	13487	7913	10628	5396	10975	10343	9801	5586	11314	7728	9434	10376	11774	9243	11829	11957	10353	10176	4708	8059	8501	11217	10011	10266	7506	11008
LOC107856339	3686	7371	10583	14079	5303	10260	16557	14325	5879	10182	2513	10325	6967	7132	9038	5271	6206	11029	13123	8132	7516	9456	8836	3898	5654	9293	12638	10759	8986	13710	19313	19280
LOC107839354	10091	11169	10022	9290	9189	9846	8007	9263	10196	9862	8577	9821	10433	10649	9917	9280	9545	9938	9972	10495	11931	10291	8804	8500	10364	9038	8439	9076	10037	8912	7197	9138
LOC107842969	6885	8535	9636	9666	6602	8740	6442	8664	8940	11786	4539	11160	12834	10113	8346	9768	10485	8620	9016	15624	16700	10380	9224	8403	8199	9398	10702	9617	8008	10079	8966	11139
LOC107856211	27365	10074	13451	7984	13425	9706	3871	4471	8678	8092	18880	8627	7940	8910	7592	13129	8380	9766	6197	6627	12923	12355	6371	13051	20319	8213	5859	6901	7062	5005	2472	3424
LOC107878467	12554	13788	2471	1264	10749	2504	590	1290	24143	4205	13488	3797	25554	25362	5049	23308	20061	3279	3098	31794	29602	4588	3083	17902	2347	3054	1269	6780	2976	3872	1020	2182
LOC107842595	7806	7886	10465	10031	5611	8754	13196	13065	7906	10111	5104	9994	7579	8388	11076	6250	8139	9292	12769	7552	7586	10610	11784	4799	6847	9897	9682	11591	9199	12993	13330	17562
LOC107863949	8054	12344	7815	6024	7853	12273	2029	6428	10447	10204	7182	9799	12415	7322	6095	9230	8065	8877	6713	6842	16121	8691	6896	14324	25076	11632	15764	4710	21259	7884	5005	3364
LOC107877490	10224	10106	10450	9069	6289	8557	8632	11359	9077	9884	8374	10394	10420	8643	9744	8777	7900	8519	10503	9563	9194	8612	8813	6628	9414	9187	10577	10907	8846	13252	10218	14289
LOC107875384	7841	10088	8675	8795	7306	8929	9824	10833	9440	10307	5879	10221	10358	11081	10845	8943	9427	8506	10822	9715	10860	11090	11627	7262	7123	8509	8766	11065	8606	10874	9143	13513
LOC107851088	17035	6451	10513	7861	5078	7959	14324	13428	7367	9406	14475	9337	5691	6808	11132	4882	6893	8665	12559	6737	5548	10385	10715	4969	9289	8251	7985	10008	9913	15804	10483	16278
LOC107877737	4590	6632	9573	9697	4600	9509	12430	11493	8528	10738	3608	10287	10695	10890	15847	6774	7653	9714	12103	9758	11459	12424	13118	5700	5291	9206	9117	8601	9545	10515	11573	14481
LOC107856445	2242	5144	11127	10682	2292	9602	17295	16984	4098	11340	2184	10503	4366	4942	11748	3842	5624	9473	15879	8571	4684	9403	10903	2983	4857	8847	9227	8871	9224	16709	21781	30720
LOC107846697	8448	10444	10930	9607	9376	9769	9566	10270	10231	9691	5581	10084	7862	11387	9642	8505	10117	9599	10125	7516	9516	10486	9626	6385	8648	10502	7704	10267	10977	11384	9728	12063
LOC124895444	2388	5566	8338	7974	2905	6223	12067	10733	5766	11478	2554	8829	13372	10735	18802	8196	7417	8714	12291	15529	12779	12834	15444	7265	3256	6792	10449	8866	8340	14561	11219	14177
LOC107858897	4268	7597	7251	10439	5255	9068	12923	13831	6066	9648	3804	12675	11690	7756	10387	8492	6371	8324	10944	11782	9611	8084	9770	6310	6968	8154	11846	13538	7502	13728	13669	18050
LOC107864536	11512	10575	11681	9440	11219	9594	7082	7362	10106	8398	8515	8941	10281	10561	9582	10540	10384	11415	10012	10554	12606	11521	10048	8889	9295	9374	6833	8274	8563	8595	6324	7709
LOC107878931	4947	5382	9652	9560	4334	9631	15163	16318	5362	8651	3588	8650	4947	6683	13075	4200	6938	11223	15010	6457	6143	13722	14844	3944	4602	9701	7990	10557	8778	19206	11959	24425
LOC107859801	99	1814	16142	4365	326	2374	15636	28689	440	6468	1167	4308	1642	3880	17724	572	711	6567	23524	4129	1248	12235	14730	935	557	1225	6245	7612	3436	26418	12715	77647
LOC107862105	15212	8161	14841	9854	11426	13041	3831	5396	9700	9867	11066	9416	6393	10840	8972	8317	10978	12575	7382	7595	12868	15251	8283	10492	16168	12057	7080	5812	10530	5381	2888	3734
LOC107859478	3781	6350	7939	7701	3586	7626	12523	9161	6527	11272	3804	8099	12997	9934	16240	7701	7452	9665	11712	17683	13120	19477	21860	7294	2173	5847	6796	9129	6060	10937	7884	12852
LOC107850863	10864	12699	8136	6109	9374	7362	9479	10632	12792	7395	8348	7208	12567	14623	7804	10692	14053	6718	7661	13570	14159	7276	7485	8634	6880	7216	7296	7992	7962	10522	9261	12283
LOC107878055	659	3071	26256	14196	2930	15383	2395	11079	5878	14448	925	9410	651	8679	10600	3124	6147	22154	9011	2492	1626	28316	8084	3894	4130	33568	6453	9946	18248	12982	4348	3378
LOC107866398	8834	14937	11022	8688	6482	10620	2447	7727	13333	11381	5101	12794	10204	10388	10169	8574	14759	9086	9945	12045	10030	7739	8158	6710	7699	8898	8776	10496	12276	9962	7451	7626
LOC107848237	14033	8460	15491	12010	10608	15684	5293	4991	8794	9111	12688	9677	6238	9490	6695	7308	10468	12690	8893	8450	10210	14371	8903	7763	17939	16317	5960	5192	9468	3724	4504	2390
LOC107868902	6495	7928	9924	9892	7101	8872	9889	11987	8146	8597	4964	9082	7186	8815	9861	7279	8013	8178	11983	7324	10601	15094	15180	7004	8485	9377	9055	9077	9912	11461	12574	13832
LOC107839047	11445	8070	10745	9367	7071	8744	11813	11969	9012	9631	8691	9238	7397	9325	10201	6637	9669	8916	11745	7837	7985	9100	10478	6021	8513	9101	7342	10385	8946	12242	11182	14270
LOC107844641	13408	21919	9049	7222	17847	9379	5715	4743	15293	9258	6103	8608	12110	14195	3819	12263	14017	7423	6701	7754	11353	8394	4433	9202	9121	10360	8583	8162	10373	7991	3133	4878
LOC107843392	9093	11272	10838	8803	8485	9142	9375	9905	10056	10184	5830	9813	8253	10024	9954	8408	9774	9815	10512	8410	9015	11232	9639	5945	7122	9688	8261	10684	10384	12212	8262	11942
LOC107861911	13014	7573	12439	8017	8950	10144	9710	9949	8998	9835	9171	11164	6228	8277	11114	7741	7197	9580	10847	6306	7885	12890	11997	6450	13556	9433	5830	8743	9637	9828	8793	10939
LOC107868261	14754	12863	12258	21613	11424	6917	2766	11623	9842	9165	6354	8607	6807	9071	7248	12781	6419	7547	7192	5165	7399	20193	7201	7980	21289	16008	4175	7102	7947	5122	4482	2896
LOC107850466	7070	8024	7633	8025	6326	8595	9963	11192	7839	9283	5613	9070	9820	10120	12528	7579	9391	8834	11763	10874	13848	11877	13706	9792	6274	7879	8234	10264	8598	10760	8855	12442
LOC107866905	11261	13087	12777	8988	11571	9914	5875	7515	10434	10251	7504	10867	7178	9689	6746	7253	11906	11155	10475	5332	6745	9130	6695	7357	11713	10521	9747	8936	14715	12217	5448	8714
LOC107840658	14525	9157	10841	9397	11727	9705	7983	7188	7685	8610	13198	9015	8823	9317	9286	11462	8642	10070	8478	8211	12035	11108	7783	10759	14803	8328	6881	8162	8227	8443	5131	6690
LOC107852285	7764	9718	10247	9026	7705	8793	10211	11120	9697	9665	5607	9623	9058	9693	10925	7557	9079	9020	10866	8551	9507	10466	10017	5701	7273	9663	8281	10717	9507	12933	9777	13845
LOC107847885	11206	11259	10100	8603	10242	8701	10739	9964	9321	9136	6105	9423	9397	9882	9306	9582	8866	8864	9886	8782	10046	8065	8556	7225	10674	8859	7867	8695	8484	10692	10515	12484
LOC107853820	16368	9948	9579	6990	8889	8566	7352	9779	11134	8596	12453	7844	7770	10470	8759	7808	10473	8689	9041	7055	10848	11772	10514	9120	11066	9189	6968	7116	11678	9920	6982	8754
LOC107840869	7181	9604	10355	10150	8513	9683	9339	9291	9402	9496	5197	9719	9302	10645	8660	8687	9352	8886	9921	10516	11943	11162	9986	6755	9397	9801	8618	9127	9114	10322	10355	10997
LOC107878075	11934	8188	12170	10301	8019	10202	7435	8107	8411	9590	13031	9671	8716	9768	9711	8604	10746	10494	10087	10635	10520	10785	10194	8050	12823	10041	7941	7320	8351	7511	5758	6049
LOC107867138	7919	8628	10129	8034	5931	8137	12026	11593	8590	7944	6257	7784	6947	9396	9975	7314	8846	9203	10606	8165	8676	10656	9974	5200	6493	9182	7998	9126	10933	16442	13239	19295
LOC107856315	8934	10033	9306	7403	8031	7890	9651	10078	10462	9445	6762	8342	10378	12351	12319	9402	9786	8001	9841	11526	12489	11237	11737	7550	7726	8551	6822	7297	8589	9572	8367	10704
LOC107843594	16046	14271	12455	8388	10967	3320	9477	9471	7182	7578	5574	7406	11052	6009	8075	11656	11964	7893	7683	11379	9951	2898	4487	6949	10553	6656	6021	10887	6915	12468	13643	21275
LOC107867484	12317	20515	1570	1629	14254	945	4631	6555	16054	1070	15023	1309	24010	22915	3513	19969	16150	859	3495	25936	36264	1726	3381	22970	3045	919	972	807	2123	2768	5648	7089
LOC107843714	3059	5579	9008	12851	4514	9740	18016	15472	5186	10033	2478	11033	6539	7395	12232	5253	6609	11060	15267	8241	8846	11685	13126	5214	4204	7777	10920	9613	8624	12933	11301	16572
LOC107847462	7843	8082	10833	10534	6917	9688	10300	11203	8053	10123	5678	9450	7995	9666	10823	7573	8945	10218	11805	8190	9271	10694	11562	5620	8293	9399	8289	9858	9455	11499	10246	12052
LOC107867229	5676	6286	11610	10861	5960	12281	12450	13462	7341	10726	3773	9697	4773	7806	11661	5103	6630	12823	13472	6318	8238	17782	14777	4691	4781	10120	8733	5458	11275	10452	11359	13253
LOC107850061	6613	9103	10749	10166	7337	8559	10290	10950	8765	9212	4791	9463	8806	10344	9968	7401	10602	9330	11343	9092	10590	10953	11086	5960	7218	8675	8453	10704	9464	11210	10734	11627
LOC107855107	9379	8440	9434	8892	6143	9657	11029	12956	7850	9136	8117	9152	7466	9663	10359	6706	9042	9371	11882	8550	8968	10029	10815	6189	8293	8991	8836	9533	10242	12283	9535	12604
LOC107871397	5965	7316	8955	8444	5180	8010	11226	11517	8522	8448	3924	7946	10086	10217	14001	8162	9150	8287	11902	9512	12215	12514	13454	7004	5307	9401	8454	7743	9052	10655	12806	14117
LOC107875661	6522	8543	15704	13620	7057	12541	9982	5864	9642	13944	4198	11557	5821	10416	13181	3134	10366	14120	13318	7415	7589	15772	12309	6	11	6738	10419	11709	14017	12880	16	11075
LOC107859788	7329	9779	9228	8967	7776	9341	11049	11176	8246	9212	5904	9722	8541	10252	9375	7759	8798	9220	10324	8595	9624	10318	9229	6206	7337	9039	8895	11219	10042	12914	10039	13817
LOC107855400	6815	9264	10376	10199	8057	10486	8727	9973	9308	10348	5902	9812	8312	10705	10600	8302	9076	9516	9991	8316	10437	10540	9529	6736	8476	10309	9059	10173	9891	10054	9083	10832
LOC107863459	19740	7163	9265	7767	6517	7909	11651	11481	7244	8377	18947	8210	5604	6649	9277	6025	6657	8459	10590	6341	6616	10559	9663	6699	12860	8220	7085	8802	8918	13551	9101	13022
LOC107869203	9926	9649	10582	9635	7683	9427	9963	9079	9709	9056	5768	8979	8574	9233	9325	7922	9220	8876	10898	8941	8875	12145	10476	6342	8686	10835	7685	9631	8800	11116	9940	11915
LOC107878538	8029	7810	12487	10311	7123	10059	9043	7518	6601	10617	7142	12332	9810	7422	10688	7911	7527	11879	10078	11103	9423	11966	9299	6797	11395	7909	8498	13027	7505	9596	6898	10960
LOC107839214	5892	7001	14049	11703	4629	13172	8192	9073	6711	13389	4263	11477	6055	7702	10271	5968	7547	11675	11975	6800	8467	16514	12458	4976	8520	13051	9090	9364	10845	9530	7082	11322
LOC107863491	13835	9677	10783	8707	13004	9772	7606	5617	8215	7715	12033	8484	8918	10230	7239	11403	8945	10153	8141	10393	13933	11132	7282	12834	12148	8229	6586	8364	7170	7585	5351	6935
LOC107870369	9364	9616	16002	10997	11970	12731	8562	6811	9478	9717	6539	10646	5245	10501	8271	7811	9729	12745	9800	7383	8797	11806	8349	5697	11497	11791	6403	7124	10644	6667	8609	6718
LOC107853334	4374	6604	8586	8270	4752	7860	9565	9125	7190	8130	3260	10038	7926	7865	11772	6247	8529	8229	10267	8062	13681	19328	19443	9044	4942	6717	8380	11778	7494	12931	12085	15496
LOC107843479	4025	8805	9674	8706	7861	11018	13743	11444	7821	10735	5514	11299	6578	10866	13007	5351	5718	11514	10273	6412	6888	10653	8155	4134	5042	6047	10565	13300	10023	14344	11501	16911
LOC107847405	9225	10881	9747	9478	7749	7376	10300	11279	11045	8527	4924	8239	10834	11030	9024	9381	11951	8006	10520	10329	10777	8760	9481	6684	6050	9232	7885	7853	8237	8522	12041	12391
LOC107875240	16608	7666	9659	7844	6443	8079	11559	11482	8526	8976	14172	9136	6286	8004	9818	5794	7615	8922	10873	7148	7097	11357	10149	5890	9956	8470	6848	9336	9169	12615	9371	12864
LOC107840281	6813	8262	10158	9131	6254	8422	12806	11503	8013	9758	5364	9271	7129	8689	10003	6936	7955	9038	11028	7916	8290	10511	9719	5542	7769	9256	8958	10175	9824	13845	11867	17481
LOC107843341	4188	5939	10106	12676	5278	12745	16926	12792	6699	10437	3047	11517	4499	7530	10477	4546	8347	13680	15321	7941	7262	13743	10997	4429	6088	9656	8624	7723	9670	10686	12440	11658
LOC107867924	6945	8779	10276	8695	5552	8583	12593	10262	7792	10443	5295	9814	8145	8298	9671	6703	7816	9447	11195	8841	7909	11403	10515	5623	6879	10128	9709	11628	9021	13383	11020	15279
LOC107876150	11582	11607	8864	7552	9072	9050	8167	10627	11068	8806	8245	8087	7787	11427	8625	8450	9447	7865	9617	6928	9849	10192	8875	7833	8562	9377	7598	7918	11987	11730	7725	13106
LOC107843750	24125	9867	13653	7720	15645	9369	2992	3585	9144	7445	16286	7274	8629	8469	6728	12567	8993	9297	6159	8279	15797	12279	6100	12605	19719	8004	5701	6024	6674	4461	1576	2426
LOC107868237	7328	8839	9553	8490	5976	8642	13383	11745	8124	8907	5444	8932	7423	9286	9694	6129	8589	8935	11714	7940	8705	9959	9954	5393	6312	8896	8784	9994	9802	13877	12199	18592
LOC107843718	5986	5919	10559	9072	4857	9705	9586	11252	7247	11861	4715	11850	5046	6950	10869	4932	5527	9603	10339	6225	7139	11943	9449	6284	9200	9516	10065	12683	10756	16262	10648	21463
LOC107867314	5034	8308	9525	11801	4483	7120	9203	12209	7135	9113	3791	10702	10382	6780	7848	7749	12005	10530	14575	12651	9050	7430	10983	5322	5966	9558	10467	13140	8662	11081	11793	13034
LOC107876398	51	1039	3899	2099	203	1267	37130	29744	596	3446	512	3855	1784	4311	22209	529	659	2620	14849	4145	1245	3929	8793	295	206	1016	5023	5371	1898	28642	36073	69925
LOC107870479	12362	14419	11984	9044	11089	10103	5193	6667	10803	11820	7478	12182	7414	9522	4720	8500	9455	8002	7904	7835	10057	9733	8036	7500	12317	10269	8967	10893	10789	9039	4868	8355
LOC107864673	7521	8621	8827	10404	6220	10792	13731	11586	7450	9108	4303	9689	9395	7376	9884	5952	7925	11540	11007	11470	10112	10994	9952	7986	8161	10235	7804	9886	9255	9705	9722	10648
LOC107843461	15563	7321	9169	7794	5865	7389	12399	12819	7102	9252	13315	9150	6653	6859	10390	5873	6871	8397	10873	7130	6456	9636	9817	5406	10823	8000	8315	9713	8769	14739	10100	15168
LOC107842576	16464	6288	10641	7612	4654	7675	12567	12107	6725	9462	17031	8576	5258	6242	10171	5058	6574	9071	11893	6173	5605	10704	10790	5646	10193	8552	7839	9268	9006	14497	9610	14932
LOC107863686	11576	8318	13120	9647	7940	10959	7930	8684	8786	11224	9015	10831	6431	8993	10402	7235	8642	10570	9712	6627	8261	11709	9295	5951	12804	10465	8201	8069	10405	8647	7156	9251
LOC107878272	6783	9101	10660	10198	7344	9263	9742	11379	9081	9524	4904	9552	9465	10807	10908	8062	9591	8821	10716	8476	9439	9417	10150	5902	6554	8896	8457	9636	9337	10659	10940	13087
LOC107860485	6777	8055	9655	9092	6560	8919	12578	12453	7784	9732	4999	9407	7505	8832	10409	6734	7959	9275	11586	7835	8039	10280	10515	5397	7051	9167	8888	10365	9331	12697	12687	16226
LOC107843982	17393	6688	9999	8016	5278	7626	11481	11835	7887	9174	14662	8890	5509	6925	10297	4815	7480	8932	11327	6892	5963	11433	10789	5381	9346	8483	7278	9772	9980	14354	9276	13609
LOC107847414	7231	9404	11396	9681	8780	9860	9651	9941	9063	9644	5952	9586	7657	10308	9071	7373	8442	9529	10429	8148	9482	9844	9648	6242	9995	10197	7755	9054	10606	10343	10162	12141
LOC107851021	12172	8454	11581	7722	7103	8554	11417	8898	8703	9562	9033	8598	7644	8118	9517	7515	9013	9524	11111	8512	8463	11342	10582	5778	7641	9427	8048	9780	8649	11696	8993	13452
LOC107873029	9870	4021	11369	11095	4209	14873	12150	12179	5215	9348	9379	6525	2517	5545	10299	3163	5773	14340	15432	2882	3591	17329	15830	3778	8125	14294	6295	8668	13371	14571	6874	13682
LOC107854548	11189	9578	10019	8052	7936	9089	9219	9784	9089	9829	9080	9193	7177	9129	8524	7778	8059	8713	9477	7373	8849	10556	8666	7511	11804	10553	7141	8824	10143	13004	7885	13358
LOC107839829	6149	8765	11229	9168	6028	8535	9846	10437	9063	9454	3948	9586	9595	7781	11822	8263	9573	10867	12782	8629	9649	12353	14462	4643	3986	8332	8877	11717	8847	12702	8027	11320
LOC107874123	8783	10447	10820	8942	7083	8418	9266	10689	9804	9431	6367	9230	9097	10144	9572	8886	9676	8286	10495	8064	9775	9195	9431	6611	8306	9862	8634	10817	8771	10428	9574	11502
LOC107854534	12374	7372	13491	10660	9452	12002	5383	6911	8020	10678	9554	11378	7407	9905	10421	7767	8720	10257	8181	8603	9947	10955	7684	7477	18493	9426	6991	8493	9006	7422	5720	6236
LOC107860209	11677	12016	10049	9367	9041	7885	8605	8835	12633	8006	6465	7330	10133	11613	6928	10224	12272	7090	9734	11327	12157	8477	8711	7625	7912	11491	7911	6195	9429	7935	9151	8150
LOC107843739	10067	6786	9700	9467	5312	8471	11983	12184	7055	9091	9202	9043	7710	8109	11369	6167	7520	9416	11777	7714	8311	10845	11420	6106	8901	9070	8664	10272	9328	12291	9300	13443
LOC107878639	26346	8809	13483	7589	12741	9848	3214	3812	8047	8029	20870	8167	6888	8609	6069	13366	8119	9116	5727	7187	13334	11286	5785	13771	20900	8744	5165	5319	6745	4027	2166	2556
LOC107840244	3978	4960	14352	15801	5277	16032	7784	10013	7870	14919	2534	11552	3832	10380	13222	4369	9705	17837	15309	6473	6818	19894	13400	4366	5899	12883	8942	3635	13535	5185	2162	2682
LOC107850896	19575	11810	10155	7523	12109	7962	3008	6569	12514	8656	13008	8314	7658	9412	6536	10345	10386	6600	7308	5992	13849	8377	7764	10749	24995	11389	3182	4722	11250	6262	3119	4411
LOC107840374	7266	9197	6680	9400	6452	6637	14461	11514	7912	10133	4158	9554	5994	7555	10037	5855	8928	8418	13201	7340	9379	12335	13801	6672	6210	8202	9368	10026	7641	12981	9275	18763
LOC107875221	4717	6335	8241	8307	5019	8953	13506	13647	6489	8427	3731	9556	8285	6702	13574	6672	6558	8222	11858	8438	9525	10811	13620	6945	5334	7276	9461	11393	8372	16588	11298	17479
LOC107878780	5119	7444	11916	11022	5398	11039	10702	11285	6967	11707	5047	11943	5704	7107	7325	5480	6955	9802	11618	7344	5431	6484	5890	3467	9848	12180	12010	15791	11790	15156	12021	14198
LOC107878709	6367	6156	18109	13559	5925	17616	3750	4476	4880	13036	2833	15226	5245	5407	10528	4481	4795	17084	9548	6640	7029	21329	12314	3924	18693	15416	8734	9401	10717	7727	1429	2698
LOC107843986	13850	7406	8099	8291	6482	7449	13785	11718	8914	8865	10811	9586	7243	6519	10060	5844	6561	7316	11437	7059	6453	10798	9580	5199	8196	7067	7846	10165	7777	15394	11611	17480
LOC124892925	11827	7294	7625	6019	8622	11004	1686	3771	17420	10279	7738	6352	7801	18757	13649	6638	29106	11268	10957	8574	12698	12116	7509	16049	7808	7927	4885	5467	6176	5239	807	1720
LOC107858631	17723	15408	9058	7311	13107	8127	2642	4268	12964	7104	13473	6145	11038	12467	5731	10137	19345	10115	6589	10790	12776	12211	6828	11826	8833	6951	4189	5790	7194	5277	3948	5026
LOC107855633	7957	10072	10058	8883	8908	9896	8289	9890	9993	9846	5106	8478	7358	11002	9739	7595	9330	9679	11267	6895	9126	10785	9864	6136	7734	10321	7993	9451	12177	11359	7755	11391
LOC107838873	7559	7891	10596	9063	5003	8197	11998	11539	7868	9223	5753	9652	7269	7789	10956	6461	8488	9420	11673	8678	8513	10024	10601	5713	7142	10005	9031	9887	9240	12811	10589	15684
LOC107843013	12536	6508	8649	7968	6301	6589	14737	12235	4715	9626	9461	9337	8587	6906	9530	9997	5923	6635	10779	9144	11620	8834	8558	9764	13085	6859	8242	7773	4700	9832	11019	17720
LOC107841891	6026	9255	9885	5753	6106	8648	9790	9662	10225	10261	5335	9629	5317	9723	7607	5951	8140	5909	6672	5745	6497	9029	8569	4485	7303	9286	5555	11555	10283	12998	19575	33377
LOC107878731	9395	11567	9147	7392	9933	7404	6282	5981	10136	7696	6243	9337	13269	14339	11766	11175	9569	8136	6988	12521	23024	9520	8508	12345	7858	6748	6389	6717	6228	6482	5331	6111
LOC107875658	19367	6600	9600	7501	5170	7558	10374	11160	7056	8860	18442	8808	5651	6285	9765	5150	6994	8174	10940	6612	6434	10813	9437	6207	11391	8514	7859	9420	9196	13171	8599	12289
LOC107840614	10253	6422	14820	10573	8514	11447	7387	7118	7838	8844	8499	9630	5336	10381	9888	7167	9946	12434	10897	8386	9911	13770	11581	7256	10904	11775	6814	7680	9635	7554	5083	5605
LOC107842170	6486	10237	6571	11341	5539	8111	5173	8034	8916	11517	5079	14000	20123	6154	9261	12495	9682	7617	10396	15498	12909	8523	7574	6342	5681	11310	12298	10202	5373	7254	6704	6811
LOC107869893	7722	9372	8987	8612	6116	8894	9603	10459	8888	10018	5043	9899	8710	8322	9391	7863	9406	8767	10849	9299	8809	9543	9537	5729	6736	10466	10305	10593	9583	12804	9520	13340
LOC107862915	11627	6863	14132	9217	9046	11208	7793	7231	8068	8097	9566	7963	5490	9923	9346	7512	10180	12727	9966	7153	9616	13772	10302	7354	12421	11405	6253	6834	9681	8472	6123	7818
LOC107860766	10734	9294	9858	7516	9254	9401	9177	7905	8981	9521	8944	8516	8890	9422	10117	9206	8088	8707	8489	8659	10464	10673	8867	9260	9955	8889	7221	9050	8431	9691	8250	11690
LOC107867624	1292	1879	8044	10041	1707	6732	11804	12586	3833	5913	1264	7776	2118	3255	4608	1649	8595	12847	22277	3789	4097	6953	10089	3268	875	5576	10842	21536	7473	50815	7731	31647
LOC107850687	4566	7140	10059	9637	5352	8440	12919	12018	6719	8999	3176	10011	7929	7967	10830	6398	7067	9969	12406	9063	7618	10586	11763	4346	4711	8456	8807	12768	8736	13234	14535	16681
LOC107864674	2740	6369	9654	12018	4270	9716	15220	14896	5766	9906	2196	9119	6422	7816	12332	4765	7182	10934	14051	8155	7795	11351	11308	4352	4096	9569	10290	8383	9439	11069	14492	17132
LOC107842460	5633	7809	8802	10043	6221	9412	11836	11933	7220	9030	5080	9351	7317	8830	9967	6593	7947	10983	12495	7689	8661	10703	11672	5618	6423	9194	9524	10024	10376	12273	10683	13290
LOC107850857	7209	8428	10251	9463	6858	9931	9461	9433	7593	10177	4990	9341	6943	8507	9721	6817	7689	9386	10951	9787	10283	10469	11421	6315	9009	9947	9336	9908	9708	11279	9129	12838
LOC107855191	6302	8584	8991	9423	6702	8703	10621	11885	8451	9874	5244	9230	8656	10135	11148	7137	8541	8325	11350	9316	9331	8919	10413	5816	6911	8835	8665	9568	9628	10897	11210	13713
LOC107839681	8673	7386	10622	8528	5985	8328	15047	12327	7587	9225	5691	8756	6086	7284	9807	5998	8320	9315	12184	7178	7415	10428	10659	5051	6477	9331	8019	9275	8950	13000	12237	17313
LOC107847568	2253	3605	7064	8478	2288	4871	26473	19470	4228	7441	2509	9128	4454	4129	12736	2586	3450	4982	12412	6120	4645	6728	9409	2419	3767	4345	9612	10347	7791	24030	18855	41716
LOC107862704	6101	7361	11109	10374	4938	14286	7645	8612	9997	14286	3901	11199	5966	10915	9903	5463	10828	11187	11646	8387	8051	13314	11220	5375	5735	12210	8860	9187	10675	10678	5642	7245
LOC107862026	2154	5644	8112	11364	3192	7420	18968	15277	3905	8580	1820	10508	7726	3970	8916	4326	3325	8160	11605	7110	5564	6511	7702	3059	4392	7891	10803	17296	8091	19240	20917	28537
LOC107872044	6908	8846	9766	9091	6980	8280	9624	9095	7759	9764	5469	10454	8621	8062	8258	8223	9676	9061	10846	13079	13732	7053	7858	7576	7477	9343	10034	9524	8920	10371	10026	12211
LOC107843060	9798	6650	9646	9657	5212	9061	13809	12529	7129	9579	8789	9901	6310	7497	11472	5051	6565	9718	12289	7134	6732	9976	10593	4893	7909	9000	8978	10584	9904	12010	10412	12997
LOC107842514	8845	7539	11170	9735	5745	8543	10372	10945	8261	9312	6309	9223	7656	8468	10764	6102	8846	9564	11705	7757	7459	9934	10561	4687	7610	10227	8640	10141	10066	12112	10496	12932
LOC107862189	10710	8432	13828	8619	9879	11824	5931	5704	9661	10439	8821	9617	7694	10915	11378	8531	9504	10594	7756	8342	11662	14121	8101	8149	9893	9048	6761	8237	8925	7708	3750	7171
LOC107878571	21336	7831	12737	7895	12645	10325	2734	3735	8786	9021	20728	9024	9887	9323	6459	12537	8960	9177	5420	10300	13675	9903	5320	11717	18122	7693	5248	6535	6326	3718	1939	2594
LOC107873040	16296	9320	9811	8221	8634	8650	9175	8249	7784	10349	14484	10262	8004	7778	9124	7655	6838	8868	9183	6666	7693	10547	7477	7556	11522	8058	7242	9942	8101	11327	6361	10053
LOC107839203	15455	8739	12637	8388	11837	10187	9437	11658	11453	9214	7898	8539	6828	6693	11037	6576	7586	9386	8479	4597	6544	8008	7993	4254	18114	9269	7113	8337	9481	8064	12204	5170
LOC107845301	5929	9559	8399	8565	5521	7589	11049	10124	8590	9076	3766	12382	9111	8892	10598	8903	9315	7848	10695	15712	10379	7461	10070	6925	6543	9406	7381	11951	8226	9049	9528	11922
LOC107870255	6141	8290	8650	9414	6039	7977	10278	11823	7912	9309	4457	8503	8857	10401	11632	6770	9623	8799	11847	10120	11105	12440	14556	6952	5361	7354	7438	8553	8261	10261	9231	11972
LOC107839780	5817	4406	29344	15848	5764	22202	3328	5790	4056	15376	4012	15408	3133	4486	8928	3593	4017	20757	10989	2358	2536	14865	7691	2769	22326	15607	5696	11860	11696	3947	1112	589
LOC107859689	9299	8637	10308	8355	6788	8006	10413	10568	8935	8559	6751	8176	6781	8993	9364	6682	8640	8415	10504	7667	8113	10742	9335	5447	7469	9993	8337	9429	10132	13217	11078	15063
LOC107871327	4779	8282	7958	8078	5362	8748	12372	10077	6662	10628	5166	11864	8849	8601	13219	6077	6101	9574	10685	10851	11721	16032	13159	9239	4649	7558	5678	9586	7043	7532	10379	13644
LOC107863335	7237	8890	8278	8840	7562	10261	5470	7422	9729	12774	4619	9398	10360	11778	15654	8619	11182	9110	10345	9137	13699	11496	10565	9222	5325	9711	9037	4955	10276	7286	5036	6579
LOC107840217	21368	6901	10314	7680	6297	7809	9819	10255	7770	8638	19052	8198	5554	6603	9013	5958	6881	8155	10409	5709	6537	9732	8630	6255	12543	8353	7637	8687	8679	11066	7782	11444
LOC107863078	615	5823	8366	8735	1026	3458	20031	12799	4021	9427	591	10941	8682	7405	18335	4133	2999	4927	9840	13987	5642	11030	11095	1515	835	4691	6501	12960	4591	12320	41915	20454
LOC107845780	3935	4279	20689	14570	3323	15257	11982	10442	8311	10732	958	10688	726	4526	11137	1284	5607	19568	18569	1408	2032	18883	17051	1265	2669	14109	5462	6969	23572	9329	3993	6342
LOC107845623	9815	7648	9668	8813	6861	8630	11467	10856	7310	8316	9152	9442	7729	7673	10211	8546	7836	9724	11047	9592	10262	8911	8163	9210	10643	7823	8900	7421	6840	11819	7396	11802
LOC107866934	13450	11350	18249	97	12608	14428	89	79	13875	25699	13468	16556	5383	14363	8136	2440	86	11555	4913	6931	97	13123	65	89	54	9914	18934	20053	9919	10116	3217	9939
LOC107850770	9212	8930	10371	8666	6025	8265	9433	10321	9386	9049	5421	8958	7472	8348	9182	6880	9740	8734	11318	8851	7967	9751	10300	5296	6829	10484	8888	10150	9519	11984	10261	12928
LOC107872896	10051	8797	12225	11311	9178	11267	7409	7187	7443	10890	7298	11126	8756	7977	7982	7736	8184	11201	8545	8015	9580	11215	8739	7676	13387	9772	9130	8833	7904	7219	5214	7442
LOC107867949	6644	8528	9694	9195	6940	9219	11038	11261	7732	9339	5845	9798	7364	9744	11082	6758	8282	9078	10774	7821	8510	9816	9848	5769	7627	8618	7528	10034	9959	11798	9965	12906
LOC107858444	9222	8016	11294	9288	5929	9027	10807	10872	8151	8851	6732	9048	6628	8840	10202	5598	8704	10118	11690	7684	7914	11507	10711	5061	7982	9626	8792	8628	10906	11578	8629	10428
LOC107852991	11054	9731	12353	8533	7418	9096	7767	7261	11045	9817	7746	9169	8497	9910	9411	8492	9590	9308	8555	7633	9273	11210	9051	7371	10284	9492	6596	8905	10423	8213	6390	8859
LOC107864281	393	1840	2625	5398	1080	3871	41820	24280	2052	5579	1552	8417	10147	4895	25591	2232	1201	4795	11607	7103	4888	2998	12091	872	830	828	5210	14964	2160	24101	20517	32506
LOC107842654	8701	13227	11200	9299	10178	9587	8059	7647	10234	10053	5923	11204	10402	10122	5594	9241	9258	8409	8214	8858	8532	6678	6335	4658	8267	9779	9381	11877	9297	11399	7083	9732
LOC107870710	7516	8383	10728	8843	6173	8559	10639	10568	8191	9593	6113	9415	6977	8430	10259	6423	8493	9237	10969	7556	7791	9528	9632	5685	7667	9083	8545	11543	9307	12309	10105	14063
LOC107847557	7054	8511	10758	11034	7210	9143	10639	10222	7647	9580	3645	10816	8302	9154	8657	7760	7911	8581	10218	8313	8761	10044	8905	4712	7443	9507	10338	9521	8054	10803	10516	14492
LOC107847522	4239	7418	7354	7299	5023	6297	10039	11357	6943	8684	5126	7987	8379	9972	12701	7880	7115	6196	9834	12347	11905	12616	14444	6758	6827	7566	6346	10273	7039	13306	12118	16680
LOC107843218	9232	13219	5985	7268	8611	6556	9017	9383	9270	8649	7860	8490	11734	9995	6052	12865	10774	5584	7695	13896	12847	5127	5863	9462	8605	8165	9676	8117	5260	8351	10697	13691
LOC107842444	13282	13083	9843	7457	13633	8768	5215	5512	10553	8217	9046	8120	12863	10673	6855	13165	9371	7906	6100	10433	15893	8728	5807	11870	10800	7322	6673	7505	6767	6414	4132	5979
LOC107863389	15501	13047	13411	8202	12958	9679	2828	4844	13868	8502	10483	9387	7704	11741	5142	10575	12404	7487	5883	8596	11487	7122	4468	8900	22001	10375	5600	4970	8798	4158	4270	3579
LOC107843168	68	611	6266	2990	394	1269	27986	27359	565	4630	550	5346	3307	4653	26688	1358	656	4195	16981	4634	1282	4621	9754	292	307	1321	2510	8361	1913	17303	35409	64260
LOC107845683	16667	9204	10985	8087	11193	8966	6401	6254	7699	7675	15712	7772	6842	9797	7891	11310	7831	9770	7442	6869	10679	11114	6726	11247	15543	7945	5920	7598	7858	7466	4252	6978
LOC107858744	8729	9920	11909	7124	8450	10017	8784	6533	8449	9314	6574	10747	9663	9641	10122	8426	9019	9949	9636	10123	10064	10154	8480	8358	6345	8221	6150	10147	8313	9822	7798	10707
LOC107850544	6062	8741	10961	7553	7193	9988	6968	9104	9585	8803	5880	7827	5504	11948	12664	6317	14066	9653	11410	5914	8336	11115	7501	7057	6315	7552	7475	10415	11469	14734	6786	12717
LOC107854460	4649	8720	7787	10043	6473	7788	10505	11428	7580	9260	4287	8971	9670	9209	11044	6334	9639	8508	10666	10240	11096	9720	9554	6380	5303	7415	10956	10858	7732	10817	10366	14554
LOC107843537	7111	6971	8951	9417	6222	8963	11016	13520	7649	10824	5620	9567	8644	9121	11889	6813	6919	9155	12043	9440	9598	10051	10431	5877	7052	8401	10324	7309	8504	8968	10124	11027
LOC107871353	9980	8000	10137	9586	8886	9062	8802	8205	6899	7365	9113	8272	8067	9493	9329	8989	9574	10600	9921	8555	12131	11408	9025	9345	10853	7748	6997	8276	8072	9884	5769	8859
LOC107842924	9049	7989	14726	9540	8912	10897	6341	5186	9850	6538	4916	7168	7384	10716	7854	8436	13539	12129	9556	12226	13270	13723	10795	7951	7947	13515	5071	5914	8480	5828	6352	5228
LOC107850647	10127	8808	10245	8289	7495	8862	12090	10189	8691	8987	6633	8587	7053	9341	8032	8084	8984	8984	10438	7649	8563	10110	8979	6287	8132	9275	6669	8842	8791	12051	8188	13457
LOC107879735	22533	7369	9326	6884	6341	7541	9243	10185	7693	8465	19426	8002	5636	7121	8914	5538	6727	7630	9522	6124	6148	9756	8292	6368	11922	7657	6596	8728	9060	13017	7203	11921
LOC107856699	14595	11012	13580	9747	11612	8786	2479	4684	9957	9947	10224	11081	11198	9577	7762	10297	9536	10147	5878	9456	13662	8596	5323	9752	15052	9204	6872	8626	7475	5365	2274	3000
LOC107867568	11352	14142	10672	7745	12499	7183	3189	5921	13150	9047	7112	8438	10985	16061	6143	12376	13656	7194	7028	8298	14275	7953	5915	9005	10786	10187	4820	6351	10214	6142	4552	4351
LOC107850563	15490	16640	8042	5023	13791	6983	4161	4223	13442	8256	9895	7051	8104	17137	20687	10185	10130	6574	5741	6527	9080	9790	7286	9387	8423	8492	4136	5822	10012	6184	4355	5619
LOC107877854	8866	9819	11483	8864	8228	11065	6551	6845	10442	11510	6579	10597	7649	10515	8574	8055	8633	9923	9485	6620	8858	11152	9103	5859	11125	12463	9984	8369	11790	7730	4760	5167
LOC107856556	8543	7593	10397	10356	6082	9984	9256	10527	7220	9142	7126	9256	6737	8498	9951	6130	7666	10154	11150	6823	7385	11187	10263	5625	8759	9856	8767	10132	9971	11617	8864	11407
LOC107860159	13432	8486	10153	7679	7913	8792	9627	8180	8122	7842	12775	7842	6528	7719	7995	8684	7644	9150	9588	7142	8556	10658	9056	8312	10838	8804	6504	7838	9651	11165	7854	11822
LOC107854369	9833	8055	11240	9287	6768	8033	9943	9804	8735	8795	6822	8684	7745	8934	9397	7195	9509	8024	10501	7857	8579	9096	9358	5798	7481	9144	7882	10574	8694	11272	10769	12541
LOC107859988	16323	7207	10069	8978	11502	10179	4080	4779	6294	8831	17716	8985	8913	8154	6657	11371	6026	9519	6388	8520	13378	10624	5832	15475	20470	7442	6784	7495	6594	5669	2366	3579
LOC107845393	2941	5404	11263	22571	4059	12204	8157	12447	5643	12211	1903	10046	3957	5851	9281	3281	6276	16934	16846	5423	6323	15950	13722	3567	4112	15837	14326	4342	15842	6743	4422	4306
LOC107867625	12661	5050	17780	11527	6240	4613	565	5704	8783	11979	7771	15292	7168	7862	6078	7182	9752	10618	7405	7278	9723	10338	6958	9194	33814	10699	3835	3068	12606	5649	3754	5113
LOC107876957	5727	7872	10204	10015	5947	8771	12018	11343	7392	9513	4655	9226	7006	8978	10580	6143	9150	10491	12443	8306	7870	10254	10906	4785	5881	8126	8528	8768	9227	10565	11882	13466
LOC107869619	9128	6812	10755	10120	4080	8183	12266	12334	6613	11846	6374	11187	5949	7413	12980	4078	7233	10050	12057	6915	5444	9058	9951	3704	5108	8098	9119	13299	9349	14490	8479	13413
LOC107867226	10921	9204	8820	7370	7792	9524	8915	9138	8477	8468	8311	8069	7943	9970	9333	7892	8012	9366	9228	8699	9582	10867	8957	8233	9420	8954	7504	8045	8588	12633	6551	11030
LOC107850927	11676	9636	9082	7984	9313	9724	7489	8210	9706	8757	7322	8296	6247	10051	8821	7298	9378	9945	9604	6109	7790	13623	9932	6276	9982	9177	5933	8610	10778	11508	6767	10709
LOC107870654	7477	7993	10857	9035	6124	8486	10335	10806	8261	9834	5340	9089	7702	8546	10084	6770	9092	8978	10963	7988	8239	10222	11167	5344	7098	9357	8111	9887	9055	9870	10884	12689
LOC107864663	9267	8152	14716	8338	7301	10701	9705	6848	9048	10564	9093	10042	5318	9672	8937	5734	7559	15188	9163	5984	6230	14243	9408	5175	7415	10365	6303	8536	9921	10003	7148	9586
LOC107873018	8588	9530	14052	9404	8271	10066	8406	7717	9977	9988	4732	9645	7178	9297	8797	7281	10159	9852	10418	7652	8627	11862	8368	4936	7741	11409	6853	8147	9836	7758	8977	9760
LOC107862482	1400	1656	3178	3378	1168	1934	5376	7442	5959	5490	2289	3946	14282	10426	27307	10319	7594	7019	9161	28398	36062	17131	35973	16444	957	3170	1113	3784	3987	2618	4070	2224
LOC107859330	10556	8228	9645	7990	6136	7358	10677	10214	7471	8709	7233	9250	8612	7182	9534	7184	7740	7177	10075	9172	8375	9415	9290	6505	7978	8418	8458	9375	8347	11538	12153	14926
LOC107870812	14710	10072	14250	9535	11999	10559	2776	4330	11224	8905	10300	9221	10708	10941	6988	11843	10461	9479	6047	11169	13118	10887	5392	9423	16135	9108	5658	5254	6779	3571	2120	1940
LOC107873080	9303	9375	9844	8927	7923	9319	11007	10338	9107	8679	611	8640	7927	10099	1073	8142	8827	10260	10231	9626	10308	11036	9657	6712	8491	10144	8086	9675	9735	11578	8464	11747
LOC107868277	6228	10017	10309	8716	7500	8518	8243	8624	7649	7392	5352	10320	11541	8346	6958	7327	7257	7794	7624	8933	9185	6247	5317	4764	11541	7953	8076	13407	8995	14411	15088	15235
LOC107878914	6924	9199	8677	10668	7123	8929	11323	10537	7945	10772	3411	11327	9473	8199	11957	5290	8277	9725	11961	8403	7469	8623	10379	4531	6206	8889	7762	10061	8721	12370	7700	11979
LOC107861824	8241	8634	10384	8687	8083	9115	9045	8946	8431	8588	6561	8579	7779	9474	9304	8046	8684	8981	9013	8500	10594	11461	8754	7865	9116	8606	7849	8771	8670	10946	7058	11960
LOC107852492	11844	11570	13046	10321	11261	10101	2657	4560	9797	9331	7246	10652	11674	8961	7567	10648	10478	10703	7888	12060	14392	11678	7021	9469	11168	8390	7548	7836	6819	4981	1382	1608
LOC107850924	7085	8239	10285	10900	6502	9808	9324	10379	7758	9132	5782	9438	7375	9153	9962	7113	8086	9810	11477	7039	7396	9844	9757	4556	8422	11355	8755	8916	10155	9713	10869	10083
LOC107858759	6480	8974	9862	10837	7233	9616	10796	10264	7837	9229	4955	9307	8130	9070	9208	7940	7323	9183	9930	8426	8803	9472	8744	5032	8559	10719	8836	9718	9934	10373	9188	10276
LOC107864681	7981	8335	6939	10666	5340	7338	8087	10402	6196	7148	6514	10225	14666	6099	8448	10198	7215	6866	9877	13891	12246	7229	7324	7683	11556	7040	9065	10209	5378	9784	11922	12083
LOC107860266	13450	9943	12648	6852	12822	9259	5873	5576	13772	5417	8962	5360	8525	14042	6632	11312	14666	8690	7310	11097	16283	9978	7420	10424	12334	8154	5017	2497	8588	3766	3703	3563
LOC107845363	7509	11550	8323	9408	8801	7055	8728	9787	9185	7247	4861	7893	10981	9929	6238	9084	9535	6570	9214	8261	9381	6543	6680	6223	6270	8133	8096	11399	8013	12972	12522	17251
LOC107843126	9284	11718	10076	7340	9875	9040	6512	8557	10507	9475	7461	9384	8566	10325	6288	10332	7511	6880	7601	6744	9978	8172	6169	6909	12325	9519	8649	8059	9745	8457	11252	10828
LOC107876031	4685	6073	8262	8732	4366	7125	14776	14415	5901	9610	2947	7928	5820	7206	13228	5214	6877	7569	13387	9243	9708	9779	14082	5708	4488	8276	9622	9096	9170	11237	11645	17282
LOC107873159	5920	9407	11023	9879	7623	9436	9585	10487	8629	9498	4485	9633	7207	9847	10416	7093	8654	9524	10999	7183	7769	9063	9827	5108	6985	9766	8304	10105	9620	9639	10015	10638
LOC107842356	10300	10417	8328	6130	8848	8481	5342	7384	11672	9020	7191	7215	9068	12055	12943	9534	11087	7937	8255	8494	12830	12760	11872	9198	6966	8576	5067	5307	9535	7572	5716	7916
LOC107839591	1318	4311	4146	5230	1106	4528	5755	8027	3713	11795	1759	7463	31510	16341	49940	18834	2526	4157	6739	10187	20626	9597	12351	9457	1666	3081	3176	3555	3010	4866	6605	5516
LOC107851284	3280	4154	15080	15668	3868	6622	7370	8422	6221	10700	1762	8257	2402	6291	10210	3060	7197	18164	17476	3810	4047	21597	17995	2644	3532	21387	6187	6546	18934	10449	4325	5164
LOC107855102	7680	9323	9341	8250	6808	8629	9691	10002	8760	9394	5504	9053	8394	8918	9591	7642	8145	8918	10153	8553	9287	9108	8887	6277	8182	9235	8084	8954	8988	11588	8903	12464
LOC107850611	4179	6731	15184	12893	5729	11961	7795	8944	6483	11408	2839	13161	4545	7695	10488	4482	7201	13117	11540	5330	5939	11664	9368	2962	9327	10640	10472	12219	12301	11311	6576	8181
LOC107875308	18592	6812	9824	7097	5564	7393	10446	10263	7218	8550	17121	7784	5368	6395	8426	6107	7047	7771	10482	5906	5805	9582	9108	5971	11843	9219	7655	8593	8473	12139	8215	11809
LOC107855295	1283	4133	7392	7968	2312	4640	23599	15757	3888	7035	1842	9202	6018	6118	14164	3847	6097	8294	12465	16276	7233	6605	11299	3996	2230	5500	5812	7723	5871	12243	24710	26973
LOC107867462	3176	5180	5479	5770	3516	4626	5103	6145	6272	6430	2785	5933	14563	13817	25345	11725	6455	4694	6045	10016	39140	11025	15720	21804	3386	4874	5533	5388	4865	5235	6046	6389
LOC107866736	6995	7151	10795	10049	7771	10468	11516	8149	7206	8552	5503	8582	7968	8969	8082	6983	8646	10634	10273	9499	10695	11207	10114	7389	7783	10031	8521	7815	7647	8110	8716	10616
LOC107857630	8038	8433	10212	10188	6681	11194	7666	8991	8083	10192	6429	8856	6470	9469	8922	6308	8789	10648	11006	6364	8412	12942	10759	6770	7048	10537	8751	8799	11172	10477	5632	7993
LOC107878656	7649	9495	9566	8859	7285	7500	9267	10443	9705	7899	5294	8120	8880	10189	8596	8287	11160	7384	9710	10464	10734	8482	8801	6614	7070	8735	8701	7252	8317	9879	9561	12296
LOC107848846	9417	6441	12852	9344	9178	10895	4433	5858	6977	8851	7227	9947	8140	8700	10365	7838	10461	14654	10755	11175	11568	14366	11529	7472	9468	9724	6639	7581	8313	6708	2893	2409
LOC107843437	4252	8479	9435	9306	5096	7646	12117	10491	8237	9800	2143	10533	9058	7594	10681	4938	8713	9470	13395	9192	6465	10932	12247	3451	3472	9072	8776	9810	8082	14422	8203	16278
LOC107845878	7413	9343	9565	8609	8043	9137	8456	9680	8754	9175	6106	9182	8033	10428	8858	7977	9129	8388	9515	7821	10867	9790	9819	7014	8992	8702	6955	8577	9086	9232	8350	10748
LOC107871258	12745	12499	9400	6472	12090	9127	4381	6259	11772	8220	8403	6938	7174	12091	6644	8833	12299	8035	7633	6064	10479	10061	7640	8101	11954	9489	5184	7376	10610	10317	5184	8217
LOC107861949	2972	3653	8752	8487	2720	11270	11843	11071	4785	6579	3026	7281	3197	4762	14072	2886	3540	10012	13412	4517	6207	23178	19518	4497	3156	7214	7766	9849	15551	22238	9520	14071
LOC107871022	1057	7770	7232	11181	3551	9527	14469	13220	6231	11405	814	10214	9101	8380	9299	7012	6696	9737	15213	16826	7560	7509	11165	3606	1783	8007	11415	10429	6373	12569	10485	11397
LOC107862426	7921	7328	12991	9612	7083	10968	8053	6423	7787	8300	5913	8592	7911	9138	8803	7479	10285	13131	10488	9542	10620	15065	11032	8580	7429	11771	5979	6807	8375	6041	6280	5407
LOC107840067	13237	5719	10811	9598	9349	11082	7146	7209	6415	8945	14595	9174	5422	7088	8502	8114	6146	11693	10031	5494	9221	12746	9049	11163	14619	8779	6111	7298	9005	7004	4494	5477
LOC107863994	4688	6747	11562	11076	4646	9288	13050	12070	6162	11678	3670	10181	4707	6185	9332	4933	6400	11495	12769	7535	6780	11209	10117	4576	6306	8892	10883	9545	9421	11354	10311	12882
LOC107878349	6809	5476	3931	3390	4188	4319	4212	3996	10666	8213	6920	7162	16110	15192	17961	12395	10777	5848	5491	17349	24287	13505	13103	14070	2943	3970	4559	8673	4558	6873	4283	9048
LOC107843389	6873	7689	9245	9133	5583	8170	11723	11563	7348	8492	4911	8763	6668	8071	9356	5827	8030	8760	11718	7610	7859	10162	10695	5224	6131	8605	9084	9973	9164	13429	9317	15058
LOC107871360	8580	7827	9479	8649	6137	8983	9095	10379	7679	9785	7362	9559	7472	8365	10525	6536	7754	9178	10428	7272	7800	10174	9509	5812	8122	8562	8555	9824	9561	11282	8053	11907
LOC107852677	9639	7513	14481	10306	7990	10015	8941	8271	7599	11020	4807	10764	6041	7068	8050	5926	6989	10511	12765	7104	6411	9566	10894	4146	8259	11890	8014	11295	9194	7649	8277	8761
LOC107862608	21583	17692	7136	5644	13549	6382	3262	5096	23022	9102	5110	7710	9263	15928	4081	7293	17809	5276	5139	7621	9734	7110	4580	6054	10916	16246	4025	4941	11735	3220	1957	1824
LOC107857587	7318	8063	10691	9225	5511	7821	10653	11385	7683	9522	5740	9292	7136	7598	10609	7102	7771	8384	10963	7614	7967	9703	10571	5349	7607	9295	8189	9345	8411	11364	9189	12514
LOC107840883	5986	8866	8138	6557	5760	10624	6696	9084	9196	9578	4884	9764	6799	9790	8813	6922	8346	7287	11019	10039	7514	9594	11003	4681	7072	10884	9238	12653	10504	10818	8367	12921
LOC107867970	9798	8010	9804	8915	6355	8099	11490	11291	8304	8884	6392	8435	6437	8661	10003	5693	8727	8491	10334	6814	7061	9273	9251	4823	7274	8866	7829	9220	9505	11170	10287	13856
LOC107863921	4687	5208	10577	9607	3687	10119	9983	12518	6198	10976	1932	10071	4756	6428	15911	4010	4962	10345	13970	5941	8189	24951	21189	4610	4017	8980	7330	6392	10424	8208	6015	6935
LOC107864353	11018	10321	2142	1184	6337	2664	1163	2518	13236	3822	7540	2370	8029	9240	3293	5854	39953	2833	5400	7563	7465	5224	3082	9835	2766	1789	2956	20745	2449	52346	1578	22370
LOC107873718	10634	9877	9551	7910	7573	7063	8857	9985	10894	8271	7917	7172	9122	11538	8044	8777	12394	7060	8939	9269	10724	7820	8310	6743	7558	8034	6948	7030	7875	9211	7626	10178
LOC107867861	7837	7705	9812	9849	5587	8278	9484	10007	7057	9499	5411	9794	7778	7987	10507	5862	8135	8810	10598	7732	8345	10575	10187	5319	7867	9327	8748	10047	8548	11582	8638	11931
LOC107838924	12308	7065	10859	8912	9737	9634	7121	6515	5445	8406	12366	9191	7489	7424	8607	9774	6728	11057	8301	7560	10548	12162	8061	11367	14431	7772	6743	8648	6378	8523	3810	5870
LOC107847802	7077	13456	4992	3911	4917	11194	2991	3281	9014	9526	3905	7743	11627	8990	3616	8691	5841	6327	7789	14547	15978	10224	7010	16713	9345	8174	13302	9944	15878	9151	4848	8756
LOC124889802	5256	7724	10545	11307	6155	12593	7626	8805	6337	10643	3455	8599	5042	8269	12011	5328	8969	14541	11097	6672	7464	16613	11179	4645	4845	10257	11052	6586	11335	10213	5932	7508
LOC107870894	20255	10037	9752	8700	10348	7433	3326	4104	7030	8170	13539	9070	11295	6057	6668	11630	9684	9973	7050	10818	15073	7514	6397	14520	17098	7608	3863	6410	6311	4659	2118	1834
LOC107848119	3727	6901	10445	14166	4398	10472	8063	9014	5691	15486	2278	14152	6434	4637	7940	4051	6146	13235	14652	6938	3486	6753	7434	2123	3352	10910	15996	15336	10048	14692	6246	13120
LOC107847730	12234	15327	8464	6383	11658	6576	5751	6510	14325	6975	7998	6280	12279	12403	5273	13273	13370	6041	6783	11814	12741	6565	5958	7333	5972	8181	6130	6263	6958	6805	7298	8272
LOC107839321	6399	8898	11527	9211	6947	8233	8686	9307	8814	9801	4022	10237	8380	8605	10656	6856	8246	9445	9765	6769	8280	10873	10029	5071	6103	8656	8113	11514	9185	10714	7394	11050
LOC107863074	903	2596	9656	8345	1477	6658	11543	11700	3934	11141	1256	8462	8781	9439	23361	6365	6683	10329	11551	11708	14037	19202	20748	5400	1437	4938	4972	6584	5987	8870	8432	11287
LOC107861837	6924	7859	11774	8193	7051	7885	12221	10454	8396	8846	4236	8844	7537	8070	10706	7132	7899	7664	9973	7854	8855	9492	7919	5982	5911	7684	7695	8079	7543	9416	11694	17907
LOC107873647	11195	7316	10387	8315	8458	9349	8841	7542	6814	8634	10646	8884	6916	8073	7968	8227	7738	9254	9206	7861	9777	10688	8101	8516	10469	8703	7547	8371	7110	9210	6605	10854
LOC107847663	8264	8309	9707	7383	5731	7866	9781	9914	8716	8071	5448	7869	6079	8039	9554	5843	8487	8913	9637	7021	6626	10716	9524	4805	6182	9664	8204	9394	10837	14377	10506	16040
LOC107847397	6393	7970	10955	9459	6787	9230	9826	10682	7409	8745	4361	8658	7030	8324	8198	6573	7973	8683	10542	7368	8142	10180	9423	4855	7038	8974	8444	9964	8922	10832	11566	13986
LOC107860264	6772	8580	11441	9633	5738	9178	9764	10104	8234	10021	4655	9026	6846	7895	9191	6779	10593	9121	11819	8426	7959	10740	9366	5369	5866	10578	8488	7354	8326	8817	10452	10188
LOC107857031	10821	6755	9310	8413	4829	7631	11863	11445	7247	8587	9124	8663	5854	6809	10328	5205	7174	8466	10993	7373	6706	9746	10270	5212	7890	9072	8130	9120	8872	12446	9693	13099
LOC107850551	8342	7492	9713	9155	7289	9021	10194	10329	7552	9866	6196	9720	7026	9196	12005	5900	7168	10702	11305	5823	7089	10888	10312	4917	6570	7035	6515	10777	9624	12192	6376	10839
LOC107864033	7716	7299	9888	7706	5103	8179	13872	10953	6684	9376	6905	10108	6686	6615	10919	5503	6176	9269	11423	7386	6261	9842	10268	4311	6801	7936	8295	9981	8135	13399	9387	14740
LOC107847488	11428	7333	10068	8237	5414	8471	10427	10949	7265	9158	9496	8999	5874	6988	9965	5725	7179	8506	10435	6257	6676	9917	9360	5273	9522	9009	8867	10009	9140	11508	8248	11366
LOC107847314	18126	7433	8314	6628	9793	8556	5390	6328	7130	6702	18102	7031	6558	6829	6720	9779	6709	7536	7950	5589	8895	10106	7368	10395	15673	7769	5660	8814	8008	11882	4944	10318
LOC107875002	12113	7887	15499	10435	8333	11703	3137	5662	8528	10644	9189	9640	7592	7996	9908	9066	9068	12174	7814	8182	10714	12118	8493	7877	11652	10466	6426	6839	8643	5459	1488	2244
LOC107867395	3373	5273	14989	12192	4090	10463	12337	9620	4743	11465	2615	11539	6855	5614	9230	4140	6889	13244	12046	9507	7693	7889	7831	3122	9434	11049	8370	10271	9793	11090	8930	11197
LOC107851104	2223	2094	3129	2685	1592	2163	27028	31526	2272	2456	1555	3476	1045	2735	20577	1487	1699	2875	15884	2705	2574	5744	10530	1366	1753	1584	2196	2884	3991	14400	34765	63854
LOC107850974	6160	6804	7278	6535	5363	7441	15473	17691	7329	6766	3965	6299	5888	7348	13476	4890	5957	7252	15479	6328	7122	10760	16238	4078	4931	8270	5406	5868	9121	11889	11047	18377
LOC107878522	6149	8420	10990	9554	6474	8383	9130	9803	8597	9636	4249	10004	7929	9800	10083	6844	8154	8956	9928	7695	10098	10271	8867	5107	6347	8677	8038	9561	9614	9752	9113	10603
LOC107848099	24590	6134	8653	6074	6887	7303	8879	9274	6299	7200	27316	7819	4746	6181	7464	6267	5436	7151	8194	4465	5392	9320	7031	7619	16265	6879	5371	7777	7835	11191	5876	9916
LOC107871441	13732	7810	8647	7871	6139	8376	9881	10517	7579	8837	9844	8451	6008	7884	8830	5383	7722	7910	9793	6472	6394	8795	8993	5524	10627	9278	8913	8899	10591	12930	7193	10887
LOC107858473	12845	10087	8866	7669	8170	6620	10722	10959	10516	7931	5965	7824	7291	9232	8549	7692	9098	6303	10136	7329	7580	7979	8766	4887	8924	9531	7004	7586	9643	10127	10050	10821
LOC107873026	5762	8668	10290	9805	6872	8762	8978	9724	7996	10185	3984	9937	7623	8833	9926	6206	9398	9325	10665	10202	10729	10131	8857	5994	5082	8325	7839	9262	8866	10551	7313	10608
LOC107842772	9291	8660	9028	8161	6891	8413	8963	9431	7769	9286	7121	8704	7957	8677	9011	6992	7638	8384	9163	8148	8599	9114	8398	6503	9065	8287	8036	9758	8687	11472	8490	12573
LOC107850296	15037	16175	7551	5675	14788	7065	5573	4725	12671	7785	10885	7311	9779	12171	5139	12391	12018	6284	5797	6051	9473	5490	4019	7896	9850	7078	5720	11085	7564	9460	5097	8833
LOC107850947	3910	6875	7232	6470	4364	5997	9710	9385	7395	8163	3736	8046	9656	10605	13710	6642	9486	6607	9216	12947	17006	12112	12929	8275	3846	6131	6101	8502	7447	10369	9643	13888
LOC107863723	14936	8399	11594	8309	12008	9923	3182	4440	7601	7664	16003	7735	8065	9835	6690	11878	8165	9384	5819	7779	14640	11440	5967	11957	19865	7314	5505	4732	7313	3576	2253	2315
LOC107866852	7122	7004	10913	9780	4681	7075	13701	11622	6720	8695	4695	8867	7455	6252	9652	5460	6952	8590	12220	6617	5732	8656	10788	3210	5799	9451	7326	11012	8659	12729	12517	16312
LOC107858947	14217	12326	9006	7186	9485	7227	2679	6130	12851	7348	6558	7919	8539	10175	6811	9110	12203	6882	7593	8995	13595	12393	8559	10593	11204	10032	3635	5625	12983	7487	2606	4282
LOC107843652	10861	9660	12140	8814	9448	10545	4379	5439	9162	8261	10603	8622	7435	11501	7373	9131	10679	10394	7346	7468	11524	11771	7517	8506	14644	9781	7069	5566	9424	5323	2818	2846
LOC107855436	17005	6770	9792	7500	5750	7182	10789	10174	7192	8986	13802	8316	5066	6746	9463	5284	7013	7899	9927	6264	6033	9667	8531	5156	9700	8301	6697	8864	8901	11664	8619	12681
LOC107839555	5913	7319	8917	8821	5136	7649	12164	11823	7259	8362	4953	8576	6507	8099	11212	5326	7485	8605	11604	7361	7956	10370	12323	4849	5563	7816	8285	9462	9140	12391	10407	14026
LOC107856054	10431	10498	13827	10227	9290	10204	3543	5660	6613	8343	7532	14261	9729	6850	6476	8275	6541	9911	6351	7690	7081	6088	4833	4525	23856	8177	7120	12079	9095	9836	5271	5424
LOC107856598	4017	6514	9145	7910	3703	6094	11079	11453	6435	11013	2448	9350	5818	7072	13541	4558	7700	7401	11302	8973	10798	12604	14163	5494	3527	7428	7800	10136	7197	11034	11577	18261
LOC107864542	5662	7697	9360	9797	6234	9045	10191	10350	7403	8727	3888	8955	6486	8750	9866	5614	9483	9788	11054	7017	7934	10925	10494	4945	6342	8947	8500	9429	9449	10870	9535	12670
LOC107867752	3955	5912	6910	7266	4048	6541	9159	9234	7217	8203	2968	7043	7917	9284	18643	5977	7825	7530	9282	14031	18056	14739	17743	9144	3404	6517	6002	7766	6753	7945	8461	9868
LOC107863940	14104	6876	10770	8774	10637	10336	5142	6194	6706	6444	10459	8600	6337	7781	8030	9990	8584	11139	8698	8893	11855	11821	8520	11339	14925	8916	5003	6395	7610	6614	3703	3790
LOC107839914	9809	10061	9115	6681	7546	7155	6683	6915	11186	8225	6617	7753	10658	11297	8563	9058	11381	7569	8243	10352	12822	8161	8163	8097	6136	8763	6980	7287	8826	8170	7094	9527
LOC107864341	7006	9404	10196	8701	8664	10814	7224	8023	6891	8977	5196	9834	9583	8934	9367	7263	7076	9509	9905	10299	10533	11417	9293	6543	8273	8664	10490	9748	7107	7961	5030	6818
LOC107858586	6021	7324	9516	8399	4850	7106	14528	11446	7557	8399	4770	8384	5136	7222	9474	5240	6933	8205	9792	6443	5682	10019	9405	4291	5537	8800	7981	8979	8423	13855	14677	20057
LOC107870733	14237	7434	10681	7216	6013	7835	9919	9833	7569	8653	11031	8925	5981	6778	9166	6258	6770	8063	9578	6360	6630	9105	8873	5666	10463	8159	7341	9115	8390	11939	7705	12737
LOC107875329	7106	9906	7528	6928	6047	6665	8396	8782	9910	8364	5100	7717	11186	10536	10096	9009	9750	7011	8776	9670	11111	9380	9354	7234	5044	7890	6694	8205	8062	10441	9836	12669
LOC107856179	6906	9938	10701	9133	8218	7451	11586	10287	8674	9612	6283	8660	6177	7753	8743	7024	6660	7345	7861	6884	6932	11058	8316	6839	10697	8636	7722	7388	8282	11451	9003	12026
LOC107839389	15568	6931	9507	7493	6094	7922	10217	10520	7696	9109	13454	8307	6021	7412	8722	5626	6937	7835	9878	6058	5903	8744	8326	5327	9606	8156	7746	8746	8531	10763	8707	12350
LOC107847454	7343	11862	9145	8347	8340	8376	8122	8627	10619	9860	4638	9868	10512	9726	7773	8918	8693	7283	9105	9678	8606	6320	6698	5054	6463	9398	7432	10154	8094	8193	11162	9691
LOC107847914	8015	9550	10542	8446	7108	7733	7883	7734	10226	7727	5805	7091	8952	10174	7661	7641	12156	9224	8355	9851	11678	10025	8345	7525	7456	9864	8056	6054	7968	7437	8102	9614
LOC107878537	12145	6464	10957	7901	7503	9517	10566	9152	6486	9079	9155	8853	5024	6492	8441	6327	6550	10324	9867	5415	6290	12338	9289	8011	8598	9639	5204	8159	9471	10376	8131	12233
LOC107843154	8104	7793	8416	7552	5851	8014	11123	11970	7839	8439	7230	7658	6701	8845	10432	5958	7427	8273	10886	7052	7608	9343	9496	5488	6643	7474	7432	8451	10024	13155	9097	14183
LOC107841284	4045	6321	8594	8777	3535	6944	14631	13760	6294	8066	2714	7622	6089	6737	11853	5259	7455	8769	14589	7578	6063	9085	10432	3572	2810	8155	8910	7902	8804	13796	14494	20209
LOC107838982	6692	7438	9167	9027	5427	8942	10439	10463	6819	8844	5462	8676	7187	7407	8149	6691	7383	9335	11038	8205	8499	10056	9698	5565	7600	9417	9247	9250	9446	10990	9471	11811
LOC107850396	7202	7088	9335	9796	5491	8850	12716	11592	6659	9082	5206	9780	6889	7227	10453	5534	6984	9485	11341	7110	6980	9900	9923	4634	6660	9009	8653	9685	8499	10848	9708	11504
LOC107859573	11690	10311	8889	6362	8753	6380	8618	8587	11052	7477	7712	7194	8073	11611	8610	7308	11531	7257	8664	8908	9456	8859	8787	6468	6245	6794	5513	8030	8064	10365	8470	11647
LOC107843557	8736	10031	10822	10820	8656	11100	5342	7099	9993	10854	5089	8261	5742	10510	7174	5764	13485	10951	9290	6888	7579	11001	8372	5545	7859	12166	9024	5740	11916	8033	4257	5534
LOC107860646	7463	10133	8874	7690	8175	8478	8162	8610	9262	8569	5354	7889	9127	10555	8884	8014	9394	8090	8601	8995	10471	9295	8246	6610	7299	8320	7062	8698	8388	9594	8181	11086
LOC107865660	15668	12440	2159	1508	11486	2778	18759	14505	8175	6872	13917	6284	11661	4998	7242	7805	2218	634	4784	1993	6470	567	1915	4281	13896	1560	3731	1957	4622	5211	44843	28586
LOC107862377	11687	8020	11016	7736	9206	9446	7696	7029	7707	7890	10039	8681	6298	9180	8607	7113	8004	10757	8463	6551	8865	11937	8361	7552	11389	8836	6989	8137	9160	8658	5112	7396
LOC107870081	7505	23857	2785	3978	12474	3427	4269	3341	10481	4641	10081	5923	41806	9556	3207	15467	6930	3176	2455	32161	21142	2314	1764	13922	4150	2653	3793	8131	2323	2721	1378	1566
LOC107867372	5337	5087	8805	7712	4913	9358	11978	10132	4914	6155	4412	9014	4901	4505	9801	4022	4348	9296	11651	5792	7765	11792	12160	4971	7414	6116	8688	9998	10545	17393	11439	22898
LOC107877759	7573	9248	9476	7803	6703	7756	8977	9418	9412	9483	4833	8047	7359	9506	8562	6731	8998	7491	9419	7900	8697	9691	8518	5818	5561	9438	7825	10102	9798	11780	7891	13468
LOC107867231	7677	10458	6978	7611	8999	7514	7065	8361	11507	7774	7901	7134	12894	15382	9220	12020	10003	6723	7013	9637	13373	8201	6804	9631	6767	6557	6722	4136	7335	7282	7130	7393
LOC107850577	8209	7944	10538	8027	6319	8569	9527	9133	8775	9034	5300	8812	6414	8649	9439	6493	8207	8639	9828	7646	6762	10091	8979	4941	6818	9816	8126	9257	9560	11205	9075	12950
LOC107854728	6259	8685	10718	6503	7463	9652	10590	6343	8044	9270	4511	9452	8954	9508	9920	5422	9032	10399	12882	9602	10357	9307	6583	4137	5559	5848	9491	9632	8612	10194	5998	14119
LOC107839198	8869	5450	12095	11429	8631	13171	4577	5264	7031	8993	9324	9781	5960	8794	7055	7319	8904	11677	8968	8273	9464	13121	10187	7102	17299	12076	6264	6394	7974	4632	3908	2918
LOC107850730	7676	7983	9476	8145	5773	8120	11682	10595	8197	8902	5706	8360	6098	8350	9934	5610	7518	8411	10059	6707	6908	10246	9390	4659	6028	8419	7936	9084	9499	12587	10104	14739
LOC107873447	3750	10058	8611	13352	7145	13402	8808	10259	7673	10256	3259	10375	6874	8780	7471	5739	11404	13613	12787	8726	7335	5893	4736	4677	5361	13039	14835	8364	9493	8400	5408	3012
LOC107864540	5989	9586	9525	7835	7193	7882	7424	7895	8336	5738	4015	6902	8898	9858	9766	8353	10869	9608	9322	11173	12060	9500	8823	6653	5390	8658	6478	8549	8481	9135	11617	11339
LOC107858847	14830	12164	11182	7377	12955	7622	3685	4080	11956	6826	13604	6866	11052	13825	5608	13028	11534	6551	4401	10014	14721	7324	4013	10233	15405	6870	5183	4307	6304	3824	2659	2794
LOC107839551	7319	7479	9228	8826	6534	8618	8879	10771	7675	9013	5790	8880	7298	9079	9883	7260	8068	8737	10492	7421	8433	10089	10077	5937	7679	8279	7473	8934	8531	10443	8332	11270
LOC107863683	13326	8771	10561	8121	10441	8198	5624	6273	7931	8181	9489	7743	7520	8368	7699	10304	9267	8953	8018	9167	12502	10369	7578	9913	11995	9136	6559	7100	7634	6504	3792	5573
LOC107862445	10307	12446	10620	6704	11188	8757	3931	5001	10888	9313	8544	8791	9299	12035	7946	11285	10110	7766	6338	8082	12141	9523	6339	8875	9592	9148	6099	7002	9309	6845	3342	4966
LOC107864049	21768	6934	8562	6179	6183	6885	9633	10361	7865	7737	19179	7487	5104	6694	8320	5209	6594	7124	8963	5540	5792	9328	8157	6305	11502	7439	5549	7477	8514	11374	7236	11444
LOC107839728	8380	8989	20190	17115	8845	10396	2289	8637	9008	14224	5041	6379	4121	8033	6191	5606	8679	11660	8483	3489	4068	11607	7983	6011	11165	12982	5894	10344	7726	10503	3730	4575
LOC107871252	8073	7176	9476	8836	5400	8488	10921	10975	7211	8760	5961	8295	6013	7686	9657	5296	7488	8465	10557	6733	6742	9141	9359	4697	7210	9335	8297	9536	10224	12124	10002	14123
LOC107851128	9710	10181	9875	8485	10039	8113	6111	6314	10608	7275	6432	9023	11053	8286	8255	8758	11393	8142	7578	11461	14560	7548	7019	9554	8577	9249	5994	6915	7742	7305	5682	4927
LOC107870929	8672	7143	11380	10018	5834	9541	5399	6685	7240	10480	6457	9565	8365	7772	9573	9762	9534	10959	9426	10409	12156	11723	9102	7924	9226	8982	5908	7498	7424	6152	4624	7177
LOC107877965	7388	8885	8406	8899	8375	8810	10034	8646	8860	8110	5659	8226	7795	10619	9259	7726	10284	10058	8589	9735	11550	11031	8310	7225	7313	8019	6782	7282	7726	7801	6040	8588
LOC107862088	1891	2957	2744	2720	1971	2916	4130	4429	7880	10612	2685	7868	28770	19237	40140	15887	4656	3346	4277	14009	26627	12135	14269	11954	1593	2883	1668	2966	2411	3807	5050	3541
LOC107851096	8791	8864	8101	7303	6562	8643	7748	8418	7468	9181	6854	9980	9035	7590	9220	7862	7524	8004	8462	9404	10166	9754	8460	7617	8749	7598	9055	8520	9303	9907	8122	9697
LOC107860633	27245	12673	9765	4935	19805	7275	1574	2176	9937	5479	17961	6303	8079	8908	4305	15134	6791	6206	3028	5695	16858	8343	2903	15905	21789	5298	3304	3460	5672	2327	1136	1309
LOC107862335	10203	14569	13586	9623	11861	11124	3991	6130	10408	8720	6100	8615	6324	9491	4786	6944	15995	8812	8478	6445	9016	11053	6382	8116	10958	10487	6894	5224	9831	4771	3442	3161
LOC107870432	428	4676	6210	9644	1707	5005	28943	17508	3918	9467	323	9872	5457	6344	12694	3960	4133	6627	14695	8585	4475	6271	9224	1194	346	4268	3832	7957	5149	15917	26890	25797
LOC107877801	11691	7100	9246	8554	5870	8081	10470	9965	6868	8906	9268	8483	6376	7144	9440	5589	7356	8387	9864	7284	6957	10681	8702	5551	8886	8463	7424	8763	8472	11829	7968	11868
LOC107877660	7051	12271	9077	8748	8424	7566	6849	6849	10856	9378	6349	9522	11592	10504	6396	9644	10234	6427	7053	10122	12640	5044	5280	7481	10321	8956	11944	6886	7619	6441	7565	6253
LOC107840321	4762	7245	11621	11617	5573	10672	8898	8196	6407	10609	3404	11305	7260	7279	9102	5880	7384	10711	11316	7847	7110	10253	8609	4508	7335	10574	9639	9520	9045	9265	8459	9918
LOC107867075	24307	7940	10665	7249	13151	7876	3599	3691	5794	7098	21212	7346	6402	6683	5957	13081	5736	8047	5003	5187	10939	9568	5508	14026	21894	6334	4403	6052	5486	4836	2658	3594
LOC107860652	21419	9452	12002	5473	14323	8277	2748	3324	8216	6672	17153	7462	8219	8364	5438	12778	7419	8081	5077	6233	15192	9485	4683	15131	19635	6383	4614	5356	5301	3666	1569	2132
LOC107839091	7664	9109	8923	8854	7987	10400	7846	8529	7874	8671	6797	8873	7805	10062	9379	7914	8118	8760	8792	7692	9327	8658	8309	6834	9216	8328	6534	9092	9630	8966	7226	9073
LOC107859459	1897	3329	5424	5341	2252	6406	5204	7948	6997	10990	2746	10673	15043	15348	25876	8186	5780	5878	5924	13717	23578	17963	15321	10835	2114	5127	5878	4294	5245	5191	5229	5501
LOC107839416	14488	8639	10537	6873	9399	8689	5833	6378	8742	7182	9823	7165	7023	8558	7035	9042	9265	8657	7836	7782	10959	10060	7279	9542	10767	8182	6706	7505	8749	8793	5033	8671
LOC107840425	14019	7952	9941	7752	7953	8973	7883	7003	8145	8783	11997	8325	5818	8518	8191	7935	8000	8973	8251	6219	8256	10141	8168	6724	11430	9334	6753	7872	9157	9234	5599	7790
LOC107862391	8260	10097	7657	6667	8303	7816	5506	6615	10212	9894	5431	7334	8565	10823	8559	7288	18291	9046	10078	9449	10961	10147	8975	9624	6369	6923	6589	8298	7042	8810	4630	6773
LOC107877814	21003	14256	14218	6007	16053	10148	4370	3572	14110	5429	15068	7180	6387	12260	3627	8390	12384	7978	5142	5674	5801	5453	3259	4810	17190	10252	3702	4710	10628	4497	4579	2881
LOC107862495	1294	4494	7590	13767	2037	7889	10900	14685	3950	13006	1764	15045	5553	4908	7670	4335	6846	9888	12898	14659	9661	8806	8828	4237	3896	8467	12967	9104	7089	11619	11145	11985
LOC107859353	6284	7563	9966	8986	5752	8001	9331	10006	7659	9230	3935	8804	7835	9206	12468	6635	8102	8364	10358	8483	8386	9741	10878	4890	5692	8109	7112	9347	7858	9564	9723	12694
LOC107873675	7556	7883	10092	10191	5372	8393	10562	10684	7979	9730	4725	9483	6650	7563	8979	5468	8559	9166	12096	8844	7167	10209	9664	4456	6079	9840	8168	7638	8779	8917	9968	10082
LOC107870167	9715	7069	7192	6189	6412	7068	12534	9986	7872	9492	12097	9031	5134	8120	8030	5473	6701	10067	8409	6428	7373	10590	8380	6754	9568	6274	6643	9292	7726	14806	7430	13068
LOC107839295	8461	8958	14860	10790	7166	8708	7012	9565	7039	11020	7020	10519	5695	6126	5309	6687	6901	8621	8288	6633	5105	8084	6328	3259	15478	9424	6792	13543	8656	11239	7219	10159
LOC107870558	7780	9120	8296	7302	8132	7370	7269	7878	9620	7231	5188	7672	8153	9914	9340	8766	9033	7383	7616	9712	14004	9400	9114	9261	6727	7391	6583	7678	8413	9889	8108	11314
LOC107853880	8942	9252	8737	5972	6754	7706	12143	9671	9125	8299	8680	6996	6009	8149	8781	6517	6676	6165	8487	6169	6349	8909	8399	4918	6699	8875	6174	8268	9277	14075	11635	17765
LOC107875928	4371	6225	12145	13075	4578	11030	10790	13393	6216	12526	2145	13823	3903	5313	7772	3716	7690	12612	15103	6845	6822	9957	10109	4954	4939	9241	11799	4985	9726	7920	7507	9223
LOC107838711	8708	6393	8667	8721	5562	8524	10876	10648	6972	9466	9554	9419	6737	7331	10616	5914	6528	9291	10343	7112	7126	9658	8773	5457	7806	7705	7716	10623	8180	10829	8540	10642
LOC107847542	6892	8907	8657	8960	6168	7363	10036	10391	8508	8327	4832	8223	9024	9617	9484	7186	9569	8103	10268	8335	9033	8601	9280	5267	5021	7803	7441	8807	8003	10013	10203	12098
LOC107839692	19207	8455	11074	5923	14914	13387	3980	3290	8873	8348	12835	8855	6212	10821	6701	7901	6968	11528	5641	6107	9022	11805	5357	9334	16161	7737	3548	9397	6166	6390	1644	2813
LOC107871292	7886	8110	7837	7463	6198	8266	9544	10756	8473	7922	7128	7218	7837	9447	9170	7366	8536	7948	10266	7607	9059	10102	10061	6509	6549	7484	7583	8515	8618	10680	8432	11722
LOC107860776	8041	8018	7633	8381	5830	7895	9492	9910	7085	8380	6184	8395	8281	7097	8718	7322	7467	7979	10214	8543	8531	8961	8837	6331	7417	8825	9189	9649	7469	11265	9241	13427
LOC107875009	6342	4393	14407	7212	7427	10411	13658	5278	9255	5622	3994	6072	3989	12672	8368	8366	13099	10762	9651	8577	8636	16230	10981	6245	3998	11084	2150	5269	7485	6605	10275	11460
LOC107843854	12525	6994	8633	7611	5723	7700	10375	10677	7315	8354	9591	8145	5945	7132	8628	5411	7158	8231	9951	6550	6441	9210	8598	5249	9224	8155	6434	9569	8612	12597	9820	13235
LOC107838837	6809	8705	9298	7901	5391	7745	10789	10009	8050	8622	5160	8270	7257	7373	8645	6835	7811	8070	9919	7834	8019	8973	8134	5134	6615	8803	7997	8939	8517	12404	10701	14860
LOC107870531	8129	8152	7352	6207	6427	6707	6351	6998	9553	8649	7287	8683	9144	11455	16051	8025	8431	7570	6844	9176	12394	11456	10277	8647	7515	6947	6299	8550	9152	8196	5676	7254
LOC107847556	1320	3924	3194	3744	1243	3694	8755	6686	6320	8402	3904	6846	25906	16534	35316	16167	3382	4134	6411	10838	19430	10261	11634	12685	1327	2631	3905	4370	2513	6166	7509	10313
LOC107878883	10281	7621	9016	7917	6429	8694	9747	9254	6784	8855	9085	9278	7638	7009	9195	6779	6078	8729	9350	7797	8320	9712	8371	7270	10187	7816	8486	8747	7459	10931	6356	10270
LOC107859379	5487	9924	6988	8735	7238	5799	10053	9992	8351	6818	3967	7471	11385	9079	7892	10152	7848	6974	9485	10671	11252	7947	9015	7391	5312	7263	8290	6944	6437	9577	12144	13567
LOC107859855	10044	7193	11286	9140	8979	11217	7252	6857	7087	8089	7389	7813	6053	8300	7990	6097	7764	11588	10355	5716	7784	13735	9671	7436	8198	11039	5944	7453	9661	8713	5508	7991
LOC107854911	10184	6785	8602	8557	5116	8590	9722	10353	6992	8898	9339	8945	6437	7707	9515	5365	7420	8850	10325	6725	6850	9561	8997	5414	8165	7946	8967	10032	9535	11794	7541	10081
LOC107850553	8261	7241	8392	9132	6416	9848	9129	10718	7387	8959	7999	8904	7149	8986	8575	6521	7200	7786	9355	6547	7560	8607	7966	5730	9692	8541	8868	8721	8559	9422	9185	11825
LOC107851039	8842	10973	6814	7482	8441	7191	8684	9017	9489	7452	6311	7393	10264	9574	7287	9138	8775	6295	7976	9109	10767	7584	8303	7105	6184	7217	7941	7762	7538	10595	9080	12584
LOC107874553	12130	10561	11695	8382	10595	10009	2076	4372	9336	8430	8576	9236	9112	10728	7151	9711	11062	9624	6395	10034	14250	11251	6731	9878	12973	10446	6471	5004	7630	3294	1009	734
LOC107867619	5428	4499	4920	3799	3596	3217	6506	14215	10146	6634	4751	3629	8997	11364	15509	5957	11561	4038	11741	12592	13502	9141	17760	6341	4216	5784	4835	2865	10353	14162	17939	8768
LOC107861959	34260	12439	8775	3558	25606	7344	740	958	10234	3819	24181	4862	7869	10631	2651	14258	7279	5042	1632	5211	12409	7167	2073	18763	25633	3403	775	1607	2997	938	724	922
LOC107863047	6333	8448	7576	6373	5230	6326	10203	10796	8206	8447	4855	7858	8054	9180	10144	6773	8291	6820	10015	9354	9760	11512	13287	5722	4693	6291	6897	8188	7983	12046	9065	13979
LOC107858725	12013	14366	6575	4367	10193	7168	3444	5978	14313	7887	6962	4998	7164	13632	7703	8009	16952	5441	6759	5940	10042	8914	7977	9721	5383	9038	4573	6589	12108	10181	5090	9150
LOC107849912	12032	7933	10090	8626	8930	8796	6807	7202	6735	8041	9733	8178	7199	8294	8347	8575	8160	9885	8526	7626	10375	10167	8173	9499	11479	8081	6823	7616	7568	7707	4700	6691
LOC107863240	5467	6544	6718	7764	4297	6676	9686	9812	5961	7726	5848	6779	9078	9432	17541	10595	6799	7029	10907	7451	11708	13267	13966	10678	3410	4813	7792	6854	6170	9629	6520	11643
LOC107868066	2716	5432	4554	6898	2008	3964	19869	18376	4305	7401	3616	10537	7704	2810	10413	3778	4268	6295	17281	7975	5119	4639	8295	3210	2552	4231	7347	10551	5261	13328	26265	27550
LOC107856178	4362	8013	13061	11158	5019	9012	8483	8794	6108	9910	3703	12200	6501	6534	8482	5171	5959	9033	8338	7650	5741	8245	6309	2834	7005	7746	8111	13061	8080	11107	19151	13605
LOC107871723	20097	6825	8935	6763	6312	7249	9785	9487	7262	8433	17028	7954	4827	6590	8402	5356	6393	7534	9352	5451	5648	9232	7463	5625	11296	7966	5920	7955	8199	11140	7175	10822
LOC107839452	16383	9918	11625	8173	10343	8907	2536	4195	9435	8537	12328	8749	9755	8638	6474	10349	9294	8350	5556	9416	12670	9432	4520	11112	16692	8156	6827	5451	6556	3858	1815	2357
LOC107855418	19810	6937	7990	6370	6661	6638	9235	10772	7220	7973	17487	7678	5556	6872	8297	5794	6724	6719	8653	5398	6169	8444	7553	6100	11513	6514	6194	8958	8534	11408	6937	11249
LOC107854883	7077	7086	11927	9831	6663	10077	9465	7168	7095	8725	5937	9108	6297	7892	8603	6739	8168	10487	9115	7875	9527	10864	8631	6335	9367	9439	8849	8636	8157	8288	6575	8244
LOC107840043	3292	5673	6092	6325	3210	5146	7214	7565	6398	8311	2265	6704	11841	9073	20371	7473	8742	6292	8268	12825	17147	16785	19390	9143	2736	5471	5813	6458	5877	8769	7165	10289
LOC107840302	1995	5786	9366	7878	3347	6898	10934	12184	6879	10523	2919	8074	4527	10674	12502	5659	6480	10259	12063	11153	14766	17284	16501	8705	2119	5676	4899	2484	7380	5782	10877	11417
LOC107858435	3388	6675	8374	8361	3762	7212	8619	10195	6167	8239	3371	8038	7058	7513	9151	5619	10625	9866	9676	11613	10483	12806	14596	6567	5264	7092	9072	7324	8770	11508	8590	12294
[truncated: 40,604 more rows]

## Sheet: Supple Table S3B DEGs
Supplemental Table S3B. Pepper wound-associated differentially expressed genes (DEGs). Capsicum annuum plants were either left undamaged or wounded with a hole-punch on a single leaf of the second set of fully expanded leaves, removing approximately 12%. Leaves were harvested from undamaged (U) or wounded leaves (W) from individual plants at 5 min, 30 min, 1 hr, and 6 hrs. The transcriptome was a…
5 min					30 min					1 hr					6 hr
Gene ID	Gene name	logFC	adj.P.Val		Gene ID	Gene name	logFC	adj.P.Val		Gene ID	Gene name	logFC	adj.P.Val		Gene ID	Gene name	logFC	adj.P.Val
LOC107862944	cytochrome P450 89A2-like	-5.7476	0.0082825		LOC107851845	uncharacterized protein LOC107851845	12.3491	0.0275922		LOC107851517	ethylene-responsive transcription factor ERF027	12.365	3.13747e-13		LOC107872608	gibberellin 3-beta-dioxygenase 1	10.8114	0.000803453
[truncated: 700 more rows]

## Sheet: Suppl Table S4 Biomass loss
Supplemental Table S4. Biomass loss due to mechanical wounding. At the four true leaf stage, pepper (Capsicum annuum) plants were wounded on the second set of fully unfurled leaf using a hole-punch. For each temporal replicate of the wounding experiment, representative wounded (W) and two unwounded (U) C. annuum leaves were taken to quantify biomass loss through wounding. The leaves were weight a…
[truncated: 6 more rows]

[truncated: 1 more sheets: Suppl Table S5 MRM]
